# Supplementary material for: Evaluating frontoparietal network topography for diagnostic markers of Alzheimer’s disease
Source: Sci Rep. 2024 Jun 19;14:14135. doi: 10.1038/s41598-024-64699-w (PMC11187222; doi:10.1038/s41598-024-64699-w)
Supplement: Supplementary file 2 — Supplementary Information 2. [file 41598_2024_64699_MOESM2_ESM.csv]

subject	GROUP	PAT_ID	Age	Sex	MMSE	Gdet	GDS	D PRIME	ADERP	ADEPT	New RT	Old-short RT	Old-long RT
c01	CON	001115A-D	75	M	29	1	0	3.73	0.17	-1.32	1276.97	924.72	855.78
c02	CON	001174N-C	82	F	29	1	2	3.59	0.97	-1.39	1162.96	1045.51	1018.16
c03	CON	001175E-M	66	F	29	1	0	4.49	0.31	-2.8	1100.12	870.36	764.77
c04	CON	001281E-M	68	F	26	1	1	4.49	-0.61	-2.43	928.14	857.01	783.62
c05	CON	001289M-F	76	F	29	1	4	4.49	3.08	-3.96	906.39	954.12	913.05
c06	CON	001290S-D	67	M	27	2	1	3.09	0.73	-0.35	1449.57	1438.67	1622.87
c07	CON	001291D-M	70	M	30	1	0	5	-1.04	-3.22	1009.04	856.64	885.32
c08	CON	001292M-H	65	M	27	2	2	4.32	5.16	-4.49	1252.30	1112.33	1054.30
c09	CON	001293G-H	66	F	28	2	2	3.92	-0.29	-1.49	889.85	841.43	815.70
c10	CON	001299H-L	81	M	30	1	1	4.44	-1.22	-2.09	983.79	935.18	913.43
c12	CON	001301DAY	73	M	26	2	1	4.74	-0.62	-2.89	963.04	836.83	785.42
c13	CON	001302J-W	67	F	29	1	1	3.75	4.84	-3.28	890.36	862.59	889.87
c14	CON	001303J-B	65	M	29	1	0	4.76	7.44	-6.26	1049.05	1046.58	914.88
c15	CON	001304N-S	67	F	24	1	1	4.76	-3.58	-1.7	1016.61	945.06	841.37
c16	CON	001305E-E	73	M	29	1	4	4.49	0.17	-2.75	1239.37	1193.93	1096.42
c17	CON	001307P-L	77	F	29	1	1	3.75	0.61	-1.53	1110.42	1024.66	966.49
c18	CON	001308M-W	78	F	29	1	5	3.93	2.15	-2.51	1051.95	1027.24	1059.38
c19	CON	001309V-R	72	F	30	1	2	4.74	4.33	-4.94	873.75	870.74	870.10
c20	CON	001352A-S	81	M	27	1	5	5	-1.64	-2.97	1249.43	1219.18	1050.57
c21	CON	001355H-S	80	M	30	1	1	3.93	-0.2	-1.54	1204.78	1188.26	1117.19
c22	CON	001356B-H	71	F	30	1	7	4.32	-3.68	-0.83	1137.07	966.26	1012.08
c23	CON	001359J-C	69	M	30	1	4	4.49	4.66	-4.61	1311.02	1084.12	1024.83
c24	CON	001454H-J	65	M	29	1	4	4.32	3.71	-3.89	1160.35	1052.70	1046.85
c25	CON	001458D-C	78	M	28	1	1	3.34	-0.65	-0.24	1025.77	1170.15	1210.87
c26	CON	001500L-D	75	F	29	1	5	5	-0.22	-3.56	1114.75	1079.49	1002.47
c27	CON	001516E-C	74	M	30	1	1	3.58	0.97	-1.37	996.55	960.13	895.92
c28	CON	001518S-G	72	M	21	2	8	2.24	4.73	-0.4	920.80	950.71	957.06
c29	CON	001519G-M	71	F	30	1	2	3.4	2.93	-1.84	958.55	963.73	954.00
c30	CON	001660E-P	68	F	28	1	0	4.44	-2.13	-1.71	986.97	876.44	835.72
c31	CON	001666A-H	69	F	30	1	1	3.64	8.53	-4.62	950.95	895.79	949.78
c32	CON	001820E-J	69	F	29	1	0	4.49	0.45	-2.86	1016.38	795.94	743.00
c33	CON	001821G-J	69	F	27	1	1	5	0.91	-4.02	1182.53	1039.59	1025.38
c34	CON	001825M-L	73	F	24	1	0	3.93	-0.11	-1.58	1093.19	1008.92	885.71
c35	CON	001927OMG	68	F	28	1	0	4.49	1	-3.1	1104.97	997.77	1041.61
c36	CON	001990G-M	68	M	28	1	3	5	3.28	-5.01	1144.67	954.95	880.38
c37	CON	001991D-B	73	M	29	1	3	3.92	-0.53	-1.39	1214.03	936.27	871.56
c38	CON	001996P-B	79	M	28	2	4	3.75	0.82	-1.62	1236.42	1291.29	1357.04
c39	CON	001998A-M	70	F	29	2	1	4.49	-3.04	-1.42	952.64	928.14	880.66
c40	CON	001999D-R	75	M	28	1	3	4.76	6.61	-5.92	1240.61	995.09	1010.48
c41	CON	002144H-H	72	F	30	1	0	4.11	-0.29	-1.84	1122.42	1100.10	1038.52
c42	CON	002322S-K	67	F	30	1	1	2.72	0.13	0.6	1351.53	1138.67	1083.60
c43	CON	002327W-D	85	M	29	1	1	2.89	1.37	-0.24	1873.70	1626.26	1573.68
c44	CON	002550M-S	72	F	30	1	1	4.76	-2.5	-2.15	964.90	946.07	982.77
c45	CON	002551C-F	74	M	30	1	14	4.44	6.1	-5.12	1060.07	1144.23	1043.41
c47	CON	003142B-W	83	F	30	2	4	4.76	-2.68	-2.07	1048.83	1083.21	1034.87
c48	CON	003452V-T	69	F	30	1	0	4.2	3.49	-3.57	1100.48	1078.89	1007.67
c49	CON	003558K-N	70	M	29	2	3	4.74	0.28	-3.26	1235.70	996.14	965.20
c50	CON	003709B-D	68	F	30	2	2	3.59	-9.34	2.87	943.44	924.51	993.66
c51	CON	003826R-C	66	F	30	2	1	4.2	2.26	-3.06	962.33	842.34	797.09
c52	CON	003991R-K	83	M	29	1	2	4	1.21	-2.25	1217.05	1116.54	1054.57
c53	CON	004200JFM	80	M	30	1	1	4.49	0.46	-2.87	1038.83	931.79	892.05
c56	CON	004208IAM	69	M	29	1	3	5	2.12	-4.53	1165.96	1032.43	915.10
c57	CON	004450A-M	68	F	30	1	5	4.22	-0.92	-1.79	711.84	723.97	697.73
c58	CON	004451JBM	69	F	29	1	13	4.22	-1.88	-1.4	978.26	1027.72	982.07
c59	CON	004455EOS	83	M	29	2	3	4.44	3.86	-4.19	1076.05	990.55	968.93
c60	CON	004459J-D	80	M	30	2	7	3.99	1.08	-2.19	1123.04	1046.55	1113.95
c61	CON	004475ABA	85	M	29	2	1	3.82	3.33	-2.8	1103.81	904.62	936.15
c62	CON	004477J-C	81	F	29	2	1	3.73	2.74	-2.39	1096.84	1107.28	1055.03
c64	CON	001514B-D	68	F	28	1	4	3.74	-2	-0.43	946.33	883.63	890.09
c65	CON	001798MLS	72	F	30	1	0	5	3.94	-5.28	918.33	864.09	890.07
c66	CON	003141D-W	77	M	27	2	5	4.22	18.03	-9.64	1166.69	1199.32	1112.14
c67	CON	003145R-W	84	M	29	2	1	3.58	0.94	-1.35	922.25	1006.94	1088.62
c68	CON	003208D-C	71	M	30	2	1	3.36	-5	1.52	1123.37	968.31	971.42
c69	CON	003255J-H	84	F	29	1	1	4.01	-0.93	-1.39	1160.29	1209.21	1188.53
c70	CON	003323J-A	82	F	30	2	9	4.05	-4.39	-0.04	1278.48	1137.90	1128.68
c71	CON	003428R-B	79	M	27	1	2	4.22	1.16	-2.66	893.99	988.06	942.36
c72	CON	003450G-P	70	M	30	2	0	4.76	6.74	-5.98	1017.47	938.58	893.10
c73	CON	003455B-S	66	F	29	2	4	5	-5.2	-1.49	1015.76	968.28	895.42
c74	CON	003459G-H	76	M	28	2	5	3.48	-0.31	-0.65	1151.68	1177.88	1307.22
c75	CON	003514M-M	75	F	28	1	0	3.93	-0.63	-1.36	867.77	968.87	921.60
p02	PAT	001202M-C	75	F	23	3	1	2.83	1.13	-0.02	1235.77	1383.19	1338.67
p03	PAT	001209T-L	69	M	21	3	7	3.19	3.25	-1.58	1291.77	1208.82	1187.07
p04	PAT	001280H-S	90	M	23	3	2	4.05	1.07	-2.3	1104.30	1003.61	942.32
p06	PAT	001283A-W	75	M	26	3	1	-0.27	3.16	4.98	1556.90	1455.85	1557.43
p07	PAT	001284F-R	73	M	20	3	5	5	-3.44	-2.22	1200.76	1220.15	1119.42
p08	PAT	001285P-S	67	M	20	3	2	3.86	-0.95	-1.11	976.09	1069.24	1052.54
p09	PAT	001286R-P	76	M	28	3	9	4.08	2.17	-2.82	1386.08	1137.61	957.65
p11	PAT	001288D-H	84	F	22	3	0	0.35	-15.36	11.48	1811.60	1690.71	1487.05
p12	PAT	001294W-S	84	M	25	3	5	2.43	-2.18	2.11	1146.39	1254.47	1196.24
p13	PAT	001295P-B	76	M	21	3	2	0	2.69	4.65	1628.27	1770.71	1800.00
p14	PAT	001296M-J	79	F	29	3	2	4.49	2.37	-3.66	1256.42	1095.66	1049.02
p15	PAT	001297A-W	66	F	28	2	1	3.93	5.32	-3.83	1231.61	1177.49	1128.47
p16	PAT	001298M-S	80	F	22	3	7	0.33	-6.97	8.03	1134.77	1312.23	1193.89
p17	PAT	001459B-J	68	M	24	3	6	3.25	-0.1	-0.3	827.23	924.38	931.21
p18	PAT	001503C-V	82	M	22	3	2	4.19	0.96	-2.51	1175.96	919.95	885.42
p19	PAT	001504J-H	73	M	18	4	5	0.17	3.42	4.04	1641.98	1518.64	1503.90
p20	PAT	001510J-B	75	F	26	3	9	3.33	0.15	-0.56	1235.34	1499.15	1534.34
p21	PAT	001513B-D	71	F	27	2	10	2.93	2.45	-1.03	1438.46	1088.18	1210.63
p22	PAT	001517D-J	69	M	20	3	5	2.73	2.04	-0.22	1121.54	899.69	859.42
p23	PAT	001600A-G	74	M	23	3	2	2.89	-1.71	1.05	1292.41	1564.74	1464.79
p24	PAT	001827G-G	86	M	26	3	6	2.61	0.65	0.59	1519.43	1350.40	1201.52
p25	PAT	001828M-S	66	F	26	2	8	3.74	0.16	-1.33	1082.84	993.89	921.39
p26	PAT	001920EME	77	F	20	3	2	0.14	-2.88	6.69	1657.02	1371.60	1292.59
p27	PAT	001924J-E	72	F	23	3	2	2.91	-1	0.72	1247.76	1101.02	1178.40
p28	PAT	001926J-C	78	M	23	3	4	1.97	-2.01	2.9	1773.70	1703.10	1583.29
p29	PAT	001929AWG	73	M	25	3	0	4.76	-3.77	-1.62	1156.24	1079.79	1081.47
p30	PAT	001993L-D	78	M	20	3	8	1.21	-3.06	4.77	1694.63	1539.18	1450.20
p31	PAT	001994C-W	70	M	22	3	6	2.97	1.67	-0.52	1102.86	1150.33	1084.59
p32	PAT	001995J-C	76	F	20	3	9	2.08	-6.86	4.7	1648.48	1604.89	1625.32
p33	PAT	002140D-B	88	F	22	3	9	-0.42	-1.6	7.22	1877.54	2017.11	1717.94
p34	PAT	002204D-L	74	F	20	3	8	1.03	7.05	0.92	2110.82	1769.90	2045.65
p35	PAT	002208D-F	77	F	22	3	9	2.07	3.21	0.55	1348.17	1153.54	1170.38
p36	PAT	002321M-D	82	F	22	3	1	3.82	-1.89	-0.64	1316.27	1342.38	1315.97
p37	PAT	002323M-B	81	F	27	3	3	2.91	-3.37	1.69	1171.47	1375.35	1417.82
p38	PAT	002326C-C	81	M	29	3	5	5	0.84	-3.99	1157.28	1263.80	1176.12
p39	PAT	002328J-B	71	M	27	3	1	4.22	-4.68	-0.24	1116.98	999.57	989.80
p40	PAT	002329W-K	86	M	25	3	12	3.68	2.76	-2.29	1321.43	1255.70	1060.57
p41	PAT	002456C-V	80	F	20	3	8	0.91	-0.56	4.29	1555.46	1377.04	1424.06
p42	PAT	002457I-H	82	F	25	3	7	1.39	-0.93	3.54	1103.98	1052.31	1249.93
p43	PAT	002519M-S	79	F	23	3	2	0.4	-3.86	6.63	1776.48	1497.27	1512.50
p44	PAT	002660K-W	80	M	24	3	4	2.59	-1.37	1.47	1485.41	1193.77	1143.88
p46	PAT	002664J-R	62	M	26	3	8	1.88	-1.11	2.69	1268.63	1358.14	1331.59
p48	PAT	002668N-M	71	F	27	3	7	3.99	0.41	-1.91	1238.27	1503.15	1263.15
p49	PAT	002669D-W	81	F	25	3	8	1.37	0.67	2.91	1758.93	1603.08	1704.71
p50	PAT	002705W-D	76	M	20	3	7	3.02	-5.31	2.29	1666.53	1805.73	1573.33
p51	PAT	002706J-B	84	M	27	3	3	0.85	-2.38	5.17	1298.96	1388.85	1394.16
p52	PAT	002709P-A	81	M	21	2	6	2.5	1.55	0.42	1453.47	919.66	940.47
p53	PAT	002780B-E	80	F	22	2	1	2.13	-0.71	2.05	1482.46	2022.41	2057.48
p54	PAT	002785B-H	80	F	23	2	3	2.17	-5.6	4.01	1650.96	1231.45	1353.81
p55	PAT	002787G-M	77	F	22	2	11	3.07	-0.34	0.14	1738.71	1317.17	1204.36
p56	PAT	002788A-B	65	M	23	2	9	3.36	2.16	-1.45	1463.88	1467.22	1423.38
p57	PAT	002821M-H	73	F	23	3	7	1.23	-1.03	3.89	1403.78	1392.08	1526.60
p58	PAT	003324P-T	70	M	27	3	4	2.97	-1.54	0.81	1498.97	1370.24	1262.12
p59	PAT	003555W-G	89	M	20	3	0	0.48	-0.44	5.05	1230.94	843.66	790.76
p60	PAT	003663P-G	84	F	20	3	1	1.23	17.76	-3.89	1623.47	1591.53	1640.66
p61	PAT	003707J-C	88	M	24	3	10	2.06	-2.08	2.75	1545.85	1445.87	1439.67
p62	PAT	003993J-J	73	F	24	3	3	3.68	-1.14	-0.68	1088.62	1072.49	954.27
p63	PAT	004201G-C	72	F	28	3	11	3.74	4.57	-3.16	1025.06	1100.58	1008.02
p68	PAT	002666H-R/W	73	M	21	3	2	1.81	-0.43	2.54	1361.22	1565.85	1450.89
p69	PAT	003202C-H	61	F	23	2	15	-0.06	-0.61	6.14	2050.41	1605.00	1451.27
p72	PAT	003254R-B	79	M	25	3	7	3.34	-1.47	0.87	1380.06	1273.96	1167.77
p73	PAT	003270M-H	75	F	27	2	4	3.08	-3.39	1.38	929.04	1080.51	1035.76
p74	PAT	003272D-L	79	F	24	3	4	3.03	-1.18	0.56	1586.79	1359.47	1306.09
p75	PAT	003451K-C	77	M	26	3	6	1.73	0.64	2.26	1426.52	1775.84	1742.55
p76	PAT	003454E-A	81	F	23	3	1	1.09	1.51	-1.13	1697.23	1292.58	1268.61
