# Supplementary material for: Evaluating frontoparietal network topography for diagnostic markers of Alzheimer’s disease
Source: Sci Rep. 2024 Jun 19;14:14135. doi: 10.1038/s41598-024-64699-w (PMC11187222; doi:10.1038/s41598-024-64699-w)
Supplement: Supplementary file 3 — Supplementary Information 3. [file 41598_2024_64699_MOESM3_ESM.csv]

latency	amplitude	chindex	bini	ERPset		Control_N4_Lat	Control_N4_Amp	Patient_N4_Lat	Patient_N4_Amp
492	0.62	10	1	c01_ERPs		492	0.62	360	2.31
496	1.66	10	2	c01_ERPs		496	1.66	320	1.38
460	2.25	10	3	c01_ERPs		460	2.25	332	1.45
352	-1.86	15	1	c01_ERPs		352	-1.86	420	1.33
372	0.45	15	2	c01_ERPs		372	0.45	360	0.32
460	4.03	15	3	c01_ERPs		460	4.03	332	-0.27
492	0.52	16	1	c01_ERPs		492	0.52	356	1.86
376	1.85	16	2	c01_ERPs		376	1.85	360	1.17
468	3.58	16	3	c01_ERPs		468	3.58	328	1.39
492	1.99	19	1	c01_ERPs		492	1.99	356	1.76
376	2.02	19	2	c01_ERPs		376	2.02	360	0.95
484	5.49	19	3	c01_ERPs		484	5.49	328	1.35
372	3.07	10	1	c02_ERPs		372	3.07	452	0.73
348	3.16	10	2	c02_ERPs		348	3.16	472	-0.38
368	0.95	10	3	c02_ERPs		368	0.95	484	-1.64
368	1.32	15	1	c02_ERPs		368	1.32	460	2.07
344	3	15	2	c02_ERPs		344	3	480	1.53
364	-0.13	15	3	c02_ERPs		364	-0.13	484	0.72
372	1.64	16	1	c02_ERPs		372	1.64	452	1.49
344	2.42	16	2	c02_ERPs		344	2.42	468	1.6
368	0.07	16	3	c02_ERPs		368	0.07	484	1.36
368	0.85	19	1	c02_ERPs		368	0.85	452	1.42
340	1.16	19	2	c02_ERPs		340	1.16	472	1.02
368	-1.28	19	3	c02_ERPs		368	-1.28	484	1.45
308	-0.75	10	1	c03_ERPs		308	-0.75	436	3.98
316	-4.45	10	2	c03_ERPs		316	-4.45	496	5.42
400	-2.43	10	3	c03_ERPs		400	-2.43	492	1.04
344	-3.92	15	1	c03_ERPs		344	-3.92	472	3.92
352	-7.16	15	2	c03_ERPs		352	-7.16	496	4.08
324	-8.74	15	3	c03_ERPs		324	-8.74	488	3.81
384	-2.57	16	1	c03_ERPs		384	-2.57	496	4.88
376	-3.09	16	2	c03_ERPs		376	-3.09	488	3.71
332	-2.37	16	3	c03_ERPs		332	-2.37	500	5.23
316	-1.68	19	1	c03_ERPs		316	-1.68	500	3.39
336	-4.27	19	2	c03_ERPs		336	-4.27	476	6.05
372	0.27	19	3	c03_ERPs		372	0.27	476	4.38
400	3.81	10	1	c04_ERPs		400	3.81	432	1.02
388	5.13	10	2	c04_ERPs		388	5.13	424	1.48
392	5.18	10	3	c04_ERPs		392	5.18	480	0.56
364	6.41	15	1	c04_ERPs		364	6.41	420	-0.53
348	8.2	15	2	c04_ERPs		348	8.2	420	1.16
312	8	15	3	c04_ERPs		312	8	392	-0.52
368	4.25	16	1	c04_ERPs		368	4.25	428	0.5
348	5.15	16	2	c04_ERPs		348	5.15	424	1.34
308	6.13	16	3	c04_ERPs		308	6.13	472	1.38
372	4.56	19	1	c04_ERPs		372	4.56	428	0.56
344	4.99	19	2	c04_ERPs		344	4.99	424	1.81
392	6.3	19	3	c04_ERPs		392	6.3	472	1.9
324	4.28	10	1	c05_ERPs		324	4.28	372	1.41
308	1.7	10	2	c05_ERPs		308	1.7	412	1.58
328	6.25	10	3	c05_ERPs		328	6.25	400	1.12
336	3.11	15	1	c05_ERPs		336	3.11	372	0.97
336	3.24	15	2	c05_ERPs		336	3.24	372	0.77
336	4.13	15	3	c05_ERPs		336	4.13	388	0.17
368	3.17	16	1	c05_ERPs		368	3.17	368	2.23
360	3.07	16	2	c05_ERPs		360	3.07	372	3.1
352	5.37	16	3	c05_ERPs		352	5.37	392	1.22
368	3.42	19	1	c05_ERPs		368	3.42	376	3.41
312	2.55	19	2	c05_ERPs		312	2.55	412	3.91
356	4.84	19	3	c05_ERPs		356	4.84	388	0.35
348	3.49	10	1	c06_ERPs		348	3.49	492	4.79
352	3.54	10	2	c06_ERPs		352	3.54	448	4.04
336	2.76	10	3	c06_ERPs		336	2.76	452	4.41
344	2.7	15	1	c06_ERPs		344	2.7	444	-0.41
356	2.59	15	2	c06_ERPs		356	2.59	448	-0.41
340	1.45	15	3	c06_ERPs		340	1.45	448	-0.32
348	4.29	16	1	c06_ERPs		348	4.29	492	2.85
352	3.71	16	2	c06_ERPs		352	3.71	448	1.57
340	3.31	16	3	c06_ERPs		340	3.31	452	1.83
344	4.76	19	1	c06_ERPs		344	4.76	448	3.04
352	4.65	19	2	c06_ERPs		352	4.65	448	1.3
332	3.92	19	3	c06_ERPs		332	3.92	448	1.72
456	-3.91	10	1	c07_ERPs		456	-3.91	396	-3.63
408	-0.76	10	2	c07_ERPs		408	-0.76	400	-3.36
412	-1.22	10	3	c07_ERPs		412	-1.22	428	-2.15
372	-1.66	15	1	c07_ERPs		372	-1.66	396	-1.77
360	0.2	15	2	c07_ERPs		360	0.2	404	0.26
364	-0.65	15	3	c07_ERPs		364	-0.65	436	-1.14
456	-2.02	16	1	c07_ERPs		456	-2.02	400	-1.17
456	0.42	16	2	c07_ERPs		456	0.42	400	-0.74
488	-0.56	16	3	c07_ERPs		488	-0.56	492	1.3
372	1.36	19	1	c07_ERPs		372	1.36	404	0.18
356	2.25	19	2	c07_ERPs		356	2.25	400	-0.46
360	2.56	19	3	c07_ERPs		360	2.56	496	0.57
308	5.01	10	1	c08_ERPs		308	5.01	464	-0.64
356	7.07	10	2	c08_ERPs		356	7.07	396	0.47
304	5.78	10	3	c08_ERPs		304	5.78	408	-2.5
316	5.88	15	1	c08_ERPs		316	5.88	496	0.29
304	6.83	15	2	c08_ERPs		304	6.83	392	4.37
304	4.52	15	3	c08_ERPs		304	4.52	412	0.21
312	6	16	1	c08_ERPs		312	6	468	-1.95
308	7.05	16	2	c08_ERPs		308	7.05	396	-2.03
340	5.91	16	3	c08_ERPs		340	5.91	412	-4.04
320	5.72	19	1	c08_ERPs		320	5.72	396	-0.88
308	5.1	19	2	c08_ERPs		308	5.1	396	-2.93
336	5.43	19	3	c08_ERPs		336	5.43	412	-3.62
480	3.17	10	1	c09_ERPs		480	3.17	440	-5.17
412	5.14	10	2	c09_ERPs		412	5.14	444	-4.76
388	4.05	10	3	c09_ERPs		388	4.05	472	-3.7
372	1.33	15	1	c09_ERPs		372	1.33	444	-5
360	3.03	15	2	c09_ERPs		360	3.03	488	-3.79
384	2.08	15	3	c09_ERPs		384	2.08	440	-4.26
480	4.05	16	1	c09_ERPs		480	4.05	448	-4.26
372	4.93	16	2	c09_ERPs		372	4.93	488	-3.18
384	4.88	16	3	c09_ERPs		384	4.88	436	-3.62
376	3.41	19	1	c09_ERPs		376	3.41	448	-4.54
368	3.62	19	2	c09_ERPs		368	3.62	444	-3.13
376	2.78	19	3	c09_ERPs		376	2.78	436	-3.31
480	-0.6	10	1	c10_ERPs		480	-0.6	432	0.86
492	-0.78	10	2	c10_ERPs		492	-0.78	500	-0.44
408	-1.54	10	3	c10_ERPs		408	-1.54	456	0.19
416	-0.49	15	1	c10_ERPs		416	-0.49	484	-1.59
484	-0.11	15	2	c10_ERPs		484	-0.11	468	-1.6
472	-1.12	15	3	c10_ERPs		472	-1.12	452	-3.28
472	-2.06	16	1	c10_ERPs		472	-2.06	500	-1.46
360	-1.25	16	2	c10_ERPs		360	-1.25	424	-2.51
404	-0.2	16	3	c10_ERPs		404	-0.2	456	-2.78
476	-1	19	1	c10_ERPs		476	-1	432	0.07
480	0.38	19	2	c10_ERPs		480	0.38	460	-2.97
472	-1.61	19	3	c10_ERPs		472	-1.61	456	-4.38
360	5.26	10	1	c12_ERPs		360	5.26	500	2.57
348	5.96	10	2	c12_ERPs		348	5.96	420	2.85
404	7.25	10	3	c12_ERPs		404	7.25	400	4.91
384	3.54	15	1	c12_ERPs		384	3.54	488	3.34
348	3.28	15	2	c12_ERPs		348	3.28	412	4.21
372	5.28	15	3	c12_ERPs		372	5.28	396	5.44
376	5.44	16	1	c12_ERPs		376	5.44	500	3.47
344	3.93	16	2	c12_ERPs		344	3.93	432	4.18
372	4.16	16	3	c12_ERPs		372	4.16	464	4.85
364	3.17	19	1	c12_ERPs		364	3.17	500	2.62
336	1.34	19	2	c12_ERPs		336	1.34	380	3.01
376	2.56	19	3	c12_ERPs		376	2.56	408	5.61
352	4.26	10	1	c13_ERPs		352	4.26	456	4.24
364	5.62	10	2	c13_ERPs		364	5.62	420	4.01
356	6.24	10	3	c13_ERPs		356	6.24	372	2.8
340	5.92	15	1	c13_ERPs		340	5.92	432	5.08
360	7	15	2	c13_ERPs		360	7	440	3.35
372	7.65	15	3	c13_ERPs		372	7.65	420	2.48
372	5.53	16	1	c13_ERPs		372	5.53	448	3.65
360	7.06	16	2	c13_ERPs		360	7.06	440	3.39
372	7.44	16	3	c13_ERPs		372	7.44	480	4.68
372	4.84	19	1	c13_ERPs		372	4.84	376	3.65
360	5.77	19	2	c13_ERPs		360	5.77	432	2.2
372	6.02	19	3	c13_ERPs		372	6.02	396	2.06
320	6.62	10	1	c14_ERPs		320	6.62	420	-7.21
384	10.83	10	2	c14_ERPs		384	10.83	436	-8.42
384	7.61	10	3	c14_ERPs		384	7.61	492	1.3
324	6.56	15	1	c14_ERPs		324	6.56	472	-4.47
380	11.47	15	2	c14_ERPs		380	11.47	440	-4.92
380	7.24	15	3	c14_ERPs		380	7.24	348	-3.07
352	5.07	16	1	c14_ERPs		352	5.07	364	-3.43
376	7.75	16	2	c14_ERPs		376	7.75	440	-5.48
340	5.56	16	3	c14_ERPs		340	5.56	496	2
324	6.15	19	1	c14_ERPs		324	6.15	300	-3.67
368	8.06	19	2	c14_ERPs		368	8.06	440	-3.66
348	6.32	19	3	c14_ERPs		348	6.32	352	11.61
468	1.96	10	1	c15_ERPs		468	1.96	400	1
496	2.99	10	2	c15_ERPs		496	2.99	408	2.74
468	3.88	10	3	c15_ERPs		468	3.88	468	1.99
468	1.49	15	1	c15_ERPs		468	1.49	496	2.44
496	1.49	15	2	c15_ERPs		496	1.49	408	3.36
464	2.08	15	3	c15_ERPs		464	2.08	312	3.15
468	2.3	16	1	c15_ERPs		468	2.3	500	2.33
492	2.26	16	2	c15_ERPs		492	2.26	488	2.4
468	2.27	16	3	c15_ERPs		468	2.27	472	1.18
468	3.4	19	1	c15_ERPs		468	3.4	492	2.56
492	4.55	19	2	c15_ERPs		492	4.55	336	3.69
468	3	19	3	c15_ERPs		468	3	488	2.38
472	-0.33	10	1	c16_ERPs		472	-0.33	500	3.07
500	0.86	10	2	c16_ERPs		500	0.86	496	2.22
484	1.64	10	3	c16_ERPs		484	1.64	452	1.22
460	0.07	15	1	c16_ERPs		460	0.07	456	5.73
496	1.5	15	2	c16_ERPs		496	1.5	360	2.88
484	2.15	15	3	c16_ERPs		484	2.15	460	4.39
448	-0.78	16	1	c16_ERPs		448	-0.78	460	2.64
500	0.41	16	2	c16_ERPs		500	0.41	500	2.5
480	1.65	16	3	c16_ERPs		480	1.65	456	3.16
436	-0.26	19	1	c16_ERPs		436	-0.26	460	2.1
492	-0.18	19	2	c16_ERPs		492	-0.18	428	2.92
400	2.33	19	3	c16_ERPs		400	2.33	464	2.34
444	1.46	10	1	c17_ERPs		444	1.46	472	3.93
464	1	10	2	c17_ERPs		464	1	336	2.96
388	3.52	10	3	c17_ERPs		388	3.52	348	2.95
496	0.01	15	1	c17_ERPs		496	0.01	396	1.35
356	0.23	15	2	c17_ERPs		356	0.23	336	1.09
384	0.88	15	3	c17_ERPs		384	0.88	352	0.37
496	1.19	16	1	c17_ERPs		496	1.19	472	3.69
452	1.32	16	2	c17_ERPs		452	1.32	336	3.24
376	3.68	16	3	c17_ERPs		376	3.68	348	3.25
448	1.1	19	1	c17_ERPs		448	1.1	476	3.31
460	1.77	19	2	c17_ERPs		460	1.77	336	3.36
380	3.41	19	3	c17_ERPs		380	3.41	352	3.17
464	1.5	10	1	c18_ERPs		464	1.5	392	-1.18
472	1.92	10	2	c18_ERPs		472	1.92	404	-1.12
472	2.37	10	3	c18_ERPs		472	2.37	328	-1.75
456	2.71	15	1	c18_ERPs		456	2.71	392	-2.36
472	3.72	15	2	c18_ERPs		472	3.72	332	-2.69
356	4.13	15	3	c18_ERPs		356	4.13	328	-1.9
388	1.89	16	1	c18_ERPs		388	1.89	392	-1.27
464	3.65	16	2	c18_ERPs		464	3.65	404	-1.09
356	3.92	16	3	c18_ERPs		356	3.92	328	-1.72
468	1.42	19	1	c18_ERPs		468	1.42	392	-0.42
472	2.21	19	2	c18_ERPs		472	2.21	404	-1.19
352	1.45	19	3	c18_ERPs		352	1.45	332	-2.24
452	5.88	10	1	c19_ERPs		452	5.88	380	0.49
448	6.98	10	2	c19_ERPs		448	6.98	340	0.91
432	6.98	10	3	c19_ERPs		432	6.98	384	-0.44
452	5.75	15	1	c19_ERPs		452	5.75	304	1.28
460	6.57	15	2	c19_ERPs		460	6.57	364	1.23
440	6.59	15	3	c19_ERPs		440	6.59	352	1.73
492	6.17	16	1	c19_ERPs		492	6.17	328	0.71
448	6.97	16	2	c19_ERPs		448	6.97	336	0.63
440	6.8	16	3	c19_ERPs		440	6.8	340	-0.63
488	5.48	19	1	c19_ERPs		488	5.48	388	0.75
476	5.5	19	2	c19_ERPs		476	5.5	372	0.73
436	6.57	19	3	c19_ERPs		436	6.57	368	-0.14
496	0.32	10	1	c20_ERPs		496	0.32	340	1.44
452	0.89	10	2	c20_ERPs		452	0.89	448	2.57
464	1.39	10	3	c20_ERPs		464	1.39	332	1.03
400	-0.84	15	1	c20_ERPs		400	-0.84	500	4.3
500	-0.29	15	2	c20_ERPs		500	-0.29	448	4.21
392	-0.6	15	3	c20_ERPs		392	-0.6	464	3.85
492	-0.13	16	1	c20_ERPs		492	-0.13	432	1.7
500	0.84	16	2	c20_ERPs		500	0.84	452	2.85
464	-0.36	16	3	c20_ERPs		464	-0.36	332	1.83
460	0.26	19	1	c20_ERPs		460	0.26	428	2.35
484	0.34	19	2	c20_ERPs		484	0.34	500	3.82
460	0.18	19	3	c20_ERPs		460	0.18	464	2.39
428	-0.11	10	1	c21_ERPs		428	-0.11	344	-1.09
436	-0.08	10	2	c21_ERPs		436	-0.08	392	-1
432	-1.27	10	3	c21_ERPs		432	-1.27	500	-0.29
432	-1.26	15	1	c21_ERPs		432	-1.26	472	0.19
440	-2.66	15	2	c21_ERPs		440	-2.66	384	-1.49
436	-3.71	15	3	c21_ERPs		436	-3.71	396	-1.04
432	-0.08	16	1	c21_ERPs		432	-0.08	484	-2.95
436	-0.25	16	2	c21_ERPs		436	-0.25	388	-1.47
436	-1.55	16	3	c21_ERPs		436	-1.55	456	-1.74
432	-0.08	19	1	c21_ERPs		432	-0.08	356	-1.44
436	-0.5	19	2	c21_ERPs		436	-0.5	492	-1.37
308	-2.05	19	3	c21_ERPs		308	-2.05	456	-1.19
312	0.27	10	1	c22_ERPs		312	0.27	492	5.45
344	1.51	10	2	c22_ERPs		344	1.51	428	4.56
328	-1.1	10	3	c22_ERPs		328	-1.1	464	4.03
300	-2.03	15	1	c22_ERPs		300	-2.03	492	5.46
308	-1.69	15	2	c22_ERPs		308	-1.69	428	4.55
328	0.45	15	3	c22_ERPs		328	0.45	464	4.02
304	-1.11	16	1	c22_ERPs		304	-1.11	488	5.08
340	0.73	16	2	c22_ERPs		340	0.73	424	4.66
328	-0.29	16	3	c22_ERPs		328	-0.29	320	3.87
356	-0.56	19	1	c22_ERPs		356	-0.56	416	5.14
332	-0.2	19	2	c22_ERPs		332	-0.2	420	3.63
320	-3.05	19	3	c22_ERPs		320	-3.05	316	3.51
372	3.2	10	1	c23_ERPs		372	3.2	484	-0.93
408	4.5	10	2	c23_ERPs		408	4.5	496	0.43
380	4.37	10	3	c23_ERPs		380	4.37	440	1.73
376	4.3	15	1	c23_ERPs		376	4.3	488	1.33
392	5.74	15	2	c23_ERPs		392	5.74	492	0.02
384	6.04	15	3	c23_ERPs		384	6.04	340	6.79
368	3.16	16	1	c23_ERPs		368	3.16	412	-0.97
400	4.22	16	2	c23_ERPs		400	4.22	488	-2.88
384	4.36	16	3	c23_ERPs		384	4.36	332	0.8
368	3.96	19	1	c23_ERPs		368	3.96	416	-0.35
396	4.66	19	2	c23_ERPs		396	4.66	380	-3.55
384	5.51	19	3	c23_ERPs		384	5.51	332	-0.67
500	3.94	10	1	c24_ERPs		500	3.94	352	-2.22
484	5.18	10	2	c24_ERPs		484	5.18	316	-2.79
484	2.98	10	3	c24_ERPs		484	2.98	340	-2.28
448	5.26	15	1	c24_ERPs		448	5.26	344	-2.16
488	6.49	15	2	c24_ERPs		488	6.49	312	-6.36
484	6.12	15	3	c24_ERPs		484	6.12	412	-2.35
456	3.97	16	1	c24_ERPs		456	3.97	348	-1.99
480	4.76	16	2	c24_ERPs		480	4.76	380	-3.62
496	6.36	16	3	c24_ERPs		496	6.36	340	-3.08
496	4.89	19	1	c24_ERPs		496	4.89	352	0.12
476	5.67	19	2	c24_ERPs		476	5.67	384	-4.08
460	5.68	19	3	c24_ERPs		460	5.68	416	-1.66
344	-1.56	10	1	c25_ERPs		344	-1.56	420	1.16
376	-0.19	10	2	c25_ERPs		376	-0.19	364	-0.19
356	0.87	10	3	c25_ERPs		356	0.87	488	0.59
344	-2.62	15	1	c25_ERPs		344	-2.62	424	1.37
372	-1.25	15	2	c25_ERPs		372	-1.25	360	3.66
356	-1.15	15	3	c25_ERPs		356	-1.15	428	1.07
344	-1.7	16	1	c25_ERPs		344	-1.7	432	0.83
404	0.03	16	2	c25_ERPs		404	0.03	360	1.06
356	0.17	16	3	c25_ERPs		356	0.17	388	1.32
344	-2	19	1	c25_ERPs		344	-2	448	0.43
304	-0.77	19	2	c25_ERPs		304	-0.77	356	0.88
356	-0.5	19	3	c25_ERPs		356	-0.5	388	2.93
332	3.97	10	1	c26_ERPs		332	3.97	480	0.78
316	4.54	10	2	c26_ERPs		316	4.54	492	1.78
320	3.51	10	3	c26_ERPs		320	3.51	488	1.02
376	3.96	15	1	c26_ERPs		376	3.96	404	1.29
316	5.22	15	2	c26_ERPs		316	5.22	396	1.07
452	7.22	15	3	c26_ERPs		452	7.22	500	0.97
332	3	16	1	c26_ERPs		332	3	408	-0.01
312	3.53	16	2	c26_ERPs		312	3.53	500	1.63
320	1.84	16	3	c26_ERPs		320	1.84	492	1.28
336	4.13	19	1	c26_ERPs		336	4.13	492	0.7
312	2.87	19	2	c26_ERPs		312	2.87	488	1.5
328	1.08	19	3	c26_ERPs		328	1.08	480	0.52
328	5.88	10	1	c27_ERPs		328	5.88	476	-5.01
304	-1.71	10	2	c27_ERPs		304	-1.71	312	-2.92
312	6.09	10	3	c27_ERPs		312	6.09	452	-1.73
488	-1.62	15	1	c27_ERPs		488	-1.62	476	-4.62
312	3.09	15	2	c27_ERPs		312	3.09	480	-3.28
480	7.86	15	3	c27_ERPs		480	7.86	452	-0.95
408	2.57	16	1	c27_ERPs		408	2.57	476	-4.77
440	4.67	16	2	c27_ERPs		440	4.67	308	-2.74
496	6.19	16	3	c27_ERPs		496	6.19	456	-1.84
460	4.99	19	1	c27_ERPs		460	4.99	476	-4.94
312	3.47	19	2	c27_ERPs		312	3.47	308	-2.88
324	-2.69	19	3	c27_ERPs		324	-2.69	456	-1.99
408	0.98	10	1	c28_ERPs		408	0.98	416	-2.53
472	1.6	10	2	c28_ERPs		472	1.6	316	-2.47
400	2.1	10	3	c28_ERPs		400	2.1	388	-2.83
400	0.77	15	1	c28_ERPs		400	0.77	352	-3.64
480	0.85	15	2	c28_ERPs		480	0.85	324	-3.13
408	0.77	15	3	c28_ERPs		408	0.77	456	-2.15
468	1.64	16	1	c28_ERPs		468	1.64	344	-3.57
480	2.36	16	2	c28_ERPs		480	2.36	320	-1.89
404	1.91	16	3	c28_ERPs		404	1.91	388	-3.45
404	4.54	19	1	c28_ERPs		404	4.54	304	-2.12
476	5.6	19	2	c28_ERPs		476	5.6	324	-3.25
352	5.79	19	3	c28_ERPs		352	5.79	392	-1.42
320	5.42	10	1	c29_ERPs		320	5.42	404	0.74
356	6.74	10	2	c29_ERPs		356	6.74	412	0.01
324	6.9	10	3	c29_ERPs		324	6.9	432	5.06
328	6.6	15	1	c29_ERPs		328	6.6	404	-1.42
352	6.02	15	2	c29_ERPs		352	6.02	412	-0.56
316	7.12	15	3	c29_ERPs		316	7.12	436	5.58
324	5.69	16	1	c29_ERPs		324	5.69	404	-0.01
356	5.61	16	2	c29_ERPs		356	5.61	412	0.69
332	6	16	3	c29_ERPs		332	6	432	3.66
324	3.62	19	1	c29_ERPs		324	3.62	404	-0.29
356	3.81	19	2	c29_ERPs		356	3.81	412	0.62
336	3.85	19	3	c29_ERPs		336	3.85	432	3.56
464	3.28	10	1	c30_ERPs		464	3.28	444	-3.28
384	1.46	10	2	c30_ERPs		384	1.46	416	-3.15
412	5.35	10	3	c30_ERPs		412	5.35	352	5.45
464	3.47	15	1	c30_ERPs		464	3.47	404	-1.46
384	1	15	2	c30_ERPs		384	1	416	-3.73
408	5.13	15	3	c30_ERPs		408	5.13	352	6.15
468	3.06	16	1	c30_ERPs		468	3.06	440	0.67
384	1.15	16	2	c30_ERPs		384	1.15	300	-5.46
408	4.81	16	3	c30_ERPs		408	4.81	352	3.49
468	2.43	19	1	c30_ERPs		468	2.43	440	-0.2
384	0.76	19	2	c30_ERPs		384	0.76	304	-5.11
408	4.56	19	3	c30_ERPs		408	4.56	352	3.86
464	4.5	10	1	c31_ERPs		464	4.5	436	0.11
420	4.06	10	2	c31_ERPs		420	4.06	460	3.35
436	3.75	10	3	c31_ERPs		436	3.75	420	-0.6
468	6.31	15	1	c31_ERPs		468	6.31	424	2.06
412	3.06	15	2	c31_ERPs		412	3.06	320	3.51
396	1.53	15	3	c31_ERPs		396	1.53	428	3.53
460	3.91	16	1	c31_ERPs		460	3.91	488	3.88
416	1.7	16	2	c31_ERPs		416	1.7	440	5.21
436	2.95	16	3	c31_ERPs		436	2.95	420	0.1
384	3.23	19	1	c31_ERPs		384	3.23	432	4.08
384	2.72	19	2	c31_ERPs		384	2.72	320	2.68
396	3.14	19	3	c31_ERPs		396	3.14	332	4.24
500	1.05	10	1	c32_ERPs		500	1.05	460	5.36
448	1.32	10	2	c32_ERPs		448	1.32	448	5.3
352	0.76	10	3	c32_ERPs		352	0.76	380	1.66
460	1.04	15	1	c32_ERPs		460	1.04	468	4.66
448	1.3	15	2	c32_ERPs		448	1.3	444	4.79
352	0.72	15	3	c32_ERPs		352	0.72	300	1.22
460	1	16	1	c32_ERPs		460	1	460	5.19
448	1.34	16	2	c32_ERPs		448	1.34	452	5.21
496	0.78	16	3	c32_ERPs		496	0.78	376	2.13
460	-0.05	19	1	c32_ERPs		460	-0.05	460	4.8
460	0.62	19	2	c32_ERPs		460	0.62	452	4.34
500	-0.22	19	3	c32_ERPs		500	-0.22	304	1.69
440	0	10	1	c33_ERPs		440	0	496	5.89
412	-0.27	10	2	c33_ERPs		412	-0.27	476	4.89
444	0.23	10	3	c33_ERPs		444	0.23	404	6.49
436	-1.61	15	1	c33_ERPs		436	-1.61	496	5.26
408	-0.5	15	2	c33_ERPs		408	-0.5	476	5.26
380	-1.18	15	3	c33_ERPs		380	-1.18	404	5.62
436	-0.64	16	1	c33_ERPs		436	-0.64	460	4.92
416	0.21	16	2	c33_ERPs		416	0.21	360	4.95
456	0.47	16	3	c33_ERPs		456	0.47	404	5.94
472	-1.2	19	1	c33_ERPs		472	-1.2	460	3.64
432	-0.34	19	2	c33_ERPs		432	-0.34	360	4.1
448	-0.72	19	3	c33_ERPs		448	-0.72	400	4.73
400	2.03	10	1	c34_ERPs		400	2.03	476	-4.14
364	2.67	10	2	c34_ERPs		364	2.67	384	-2.64
368	3.02	10	3	c34_ERPs		368	3.02	492	-0.93
424	2.5	15	1	c34_ERPs		424	2.5	476	-3.08
324	1.42	15	2	c34_ERPs		324	1.42	488	-1.93
364	3.02	15	3	c34_ERPs		364	3.02	500	0.65
396	2.88	16	1	c34_ERPs		396	2.88	480	-3.54
380	2.5	16	2	c34_ERPs		380	2.5	388	-2.35
364	3.86	16	3	c34_ERPs		364	3.86	496	-0.47
324	3.06	19	1	c34_ERPs		324	3.06	480	-2.75
352	1.97	19	2	c34_ERPs		352	1.97	492	-2.27
364	3.26	19	3	c34_ERPs		364	3.26	492	-1.35
380	-5.77	10	1	c35_ERPs		380	-5.77	452	0.23
308	-1.43	10	2	c35_ERPs		308	-1.43	496	-0.21
380	-1.64	10	3	c35_ERPs		380	-1.64	472	1.08
380	-10.04	15	1	c35_ERPs		380	-10.04	420	1.22
308	-4.69	15	2	c35_ERPs		308	-4.69	496	2.27
380	-4.7	15	3	c35_ERPs		380	-4.7	476	3.23
380	-7.76	16	1	c35_ERPs		380	-7.76	472	0.95
308	-3.23	16	2	c35_ERPs		308	-3.23	464	-0.87
380	-3.18	16	3	c35_ERPs		380	-3.18	312	2.75
380	-8.13	19	1	c35_ERPs		380	-8.13	472	0.45
308	-5.44	19	2	c35_ERPs		308	-5.44	464	-0.1
348	-4.93	19	3	c35_ERPs		348	-4.93	316	2.44
380	1.17	10	1	c36_ERPs		380	1.17	336	-4.62
364	2.13	10	2	c36_ERPs		364	2.13	352	-4.59
368	1.78	10	3	c36_ERPs		368	1.78	364	-3.97
388	1.99	15	1	c36_ERPs		388	1.99	312	-5.1
412	3	15	2	c36_ERPs		412	3	328	-4.47
348	3.23	15	3	c36_ERPs		348	3.23	324	-5.4
380	1.85	16	1	c36_ERPs		380	1.85	332	-4.99
404	2.27	16	2	c36_ERPs		404	2.27	320	-4.41
372	2.1	16	3	c36_ERPs		372	2.1	368	-5.02
388	2.14	19	1	c36_ERPs		388	2.14	336	-4.34
404	2.83	19	2	c36_ERPs		404	2.83	328	-3.76
376	2.94	19	3	c36_ERPs		376	2.94	372	-6.28
376	-0.75	10	1	c37_ERPs		376	-0.75	368	2.84
340	-0.41	10	2	c37_ERPs		340	-0.41	372	0.75
300	-1.62	10	3	c37_ERPs		300	-1.62	316	3.06
376	-1.31	15	1	c37_ERPs		376	-1.31	364	2.09
376	-1.86	15	2	c37_ERPs		376	-1.86	372	2.41
324	-4.22	15	3	c37_ERPs		324	-4.22	312	2.74
376	-0.87	16	1	c37_ERPs		376	-0.87	364	3.25
376	-1.36	16	2	c37_ERPs		376	-1.36	344	3.11
396	-2.49	16	3	c37_ERPs		396	-2.49	368	3.7
464	-0.68	19	1	c37_ERPs		464	-0.68	308	2.49
376	-1.51	19	2	c37_ERPs		376	-1.51	348	2.65
468	-2.36	19	3	c37_ERPs		468	-2.36	368	3.63
460	-5	10	1	c38_ERPs		460	-5	384	-3.44
452	-4.39	10	2	c38_ERPs		452	-4.39	360	-3.08
464	-3.46	10	3	c38_ERPs		464	-3.46	380	-0.46
456	-2.49	15	1	c38_ERPs		456	-2.49	384	-3.82
452	-1.19	15	2	c38_ERPs		452	-1.19	360	-3.91
496	-3.09	15	3	c38_ERPs		496	-3.09	380	-1.76
460	-2.28	16	1	c38_ERPs		460	-2.28	388	-4.12
448	-3.15	16	2	c38_ERPs		448	-3.15	364	-3.31
444	-2.23	16	3	c38_ERPs		444	-2.23	380	-1.26
444	-2.62	19	1	c38_ERPs		444	-2.62	384	-4.17
436	-1.88	19	2	c38_ERPs		436	-1.88	364	-3.85
432	-4.44	19	3	c38_ERPs		432	-4.44	380	-2.52
328	-0.72	10	1	c39_ERPs		328	-0.72	340	2.56
440	1.74	10	2	c39_ERPs		440	1.74	396	1.54
488	-1.13	10	3	c39_ERPs		488	-1.13	348	4.34
328	-1.39	15	1	c39_ERPs		328	-1.39	472	3.81
440	1.97	15	2	c39_ERPs		440	1.97	500	5.28
412	-2.69	15	3	c39_ERPs		412	-2.69	464	-2.16
328	-0.79	16	1	c39_ERPs		328	-0.79	468	0.73
440	2.16	16	2	c39_ERPs		440	2.16	472	0.75
416	-1.29	16	3	c39_ERPs		416	-1.29	468	0.01
328	-0.45	19	1	c39_ERPs		328	-0.45	464	0.66
444	2.56	19	2	c39_ERPs		444	2.56	472	-1.31
416	-0.95	19	3	c39_ERPs		416	-0.95	464	0.54
408	4.7	10	1	c40_ERPs		408	4.7	492	-0.09
460	7.87	10	2	c40_ERPs		460	7.87	404	-3.81
448	3.37	10	3	c40_ERPs		448	3.37	468	-0.46
400	5.32	15	1	c40_ERPs		400	5.32	492	4.42
444	8.86	15	2	c40_ERPs		444	8.86	472	-4.48
408	3.94	15	3	c40_ERPs		408	3.94	500	1.93
408	6.82	16	1	c40_ERPs		408	6.82	492	1.35
464	7.78	16	2	c40_ERPs		464	7.78	468	-2.29
444	4.35	16	3	c40_ERPs		444	4.35	468	2.09
376	2.9	19	1	c40_ERPs		376	2.9	492	-0.17
436	5.08	19	2	c40_ERPs		436	5.08	472	-1.95
428	4.31	19	3	c40_ERPs		428	4.31	468	3.1
488	-2.07	10	1	c41_ERPs		488	-2.07	304	-1.05
468	-1.42	10	2	c41_ERPs		468	-1.42	436	0.7
472	-1.01	10	3	c41_ERPs		472	-1.01	308	-0.25
488	-2.2	15	1	c41_ERPs		488	-2.2	308	-0.64
468	-1.56	15	2	c41_ERPs		468	-1.56	436	0.58
476	-1.09	15	3	c41_ERPs		476	-1.09	416	0.12
488	-2.13	16	1	c41_ERPs		488	-2.13	388	-1.72
468	-1.7	16	2	c41_ERPs		468	-1.7	436	0.62
472	-1.15	16	3	c41_ERPs		472	-1.15	496	-0.3
484	-1.92	19	1	c41_ERPs		484	-1.92	348	-1.85
468	-1.97	19	2	c41_ERPs		468	-1.97	432	1.16
472	-1.51	19	3	c41_ERPs		472	-1.51	304	0.15
352	1.13	10	1	c42_ERPs		352	1.13	336	-0.3
496	-0.29	10	2	c42_ERPs		496	-0.29	308	-2.49
484	-0.42	10	3	c42_ERPs		484	-0.42	312	-3.96
480	-2.7	15	1	c42_ERPs		480	-2.7	340	0.15
496	-3.98	15	2	c42_ERPs		496	-3.98	312	-1.95
496	-4.53	15	3	c42_ERPs		496	-4.53	312	-3.85
484	-0.83	16	1	c42_ERPs		484	-0.83	336	-0.53
424	-1.65	16	2	c42_ERPs		424	-1.65	316	-2.25
496	-0.91	16	3	c42_ERPs		496	-0.91	308	-3.31
352	-1.71	19	1	c42_ERPs		352	-1.71	336	-0.7
488	-5.02	19	2	c42_ERPs		488	-5.02	320	-1.44
360	11.7	19	3	c42_ERPs		360	11.7	308	-3.28
408	4.12	10	1	c43_ERPs		408	4.12	368	1.78
464	3.99	10	2	c43_ERPs		464	3.99	384	1.82
488	5.78	10	3	c43_ERPs		488	5.78	388	3.02
488	5.02	15	1	c43_ERPs		488	5.02	368	1.57
460	5.4	15	2	c43_ERPs		460	5.4	384	0.87
476	6.69	15	3	c43_ERPs		476	6.69	388	1.53
416	4.36	16	1	c43_ERPs		416	4.36	368	1.52
460	4.76	16	2	c43_ERPs		460	4.76	384	1.33
484	5.36	16	3	c43_ERPs		484	5.36	388	2.12
420	4.85	19	1	c43_ERPs		420	4.85	368	1.38
388	5.32	19	2	c43_ERPs		388	5.32	384	1.23
484	4.65	19	3	c43_ERPs		484	4.65	388	1.89
308	-0.7	10	1	c44_ERPs		308	-0.7	364	-0.11
356	-0.51	10	2	c44_ERPs		356	-0.51	408	-0.56
336	1.45	10	3	c44_ERPs		336	1.45	488	0.45
308	-1.14	15	1	c44_ERPs		308	-1.14	364	-0.48
356	-0.59	15	2	c44_ERPs		356	-0.59	428	-1.6
340	1.24	15	3	c44_ERPs		340	1.24	500	0.77
308	-0.47	16	1	c44_ERPs		308	-0.47	364	0.15
356	-0.11	16	2	c44_ERPs		356	-0.11	436	0.04
332	1.47	16	3	c44_ERPs		332	1.47	488	0.86
308	0.2	19	1	c44_ERPs		308	0.2	460	1.75
324	-1.27	19	2	c44_ERPs		324	-1.27	468	1.46
332	-0.32	19	3	c44_ERPs		332	-0.32	376	1.82
432	-1.05	10	1	c45_ERPs		432	-1.05	324	4.99
476	-0.52	10	2	c45_ERPs		476	-0.52	488	8.27
428	0	10	3	c45_ERPs		428	0	488	3.51
380	0.08	15	1	c45_ERPs		380	0.08	360	7.6
424	-0.08	15	2	c45_ERPs		424	-0.08	484	8.19
368	2.78	15	3	c45_ERPs		368	2.78	488	-1.76
436	-0.79	16	1	c45_ERPs		436	-0.79	356	6.07
388	-0.67	16	2	c45_ERPs		388	-0.67	328	7.9
328	-1.05	16	3	c45_ERPs		328	-1.05	352	-3.38
396	-1.11	19	1	c45_ERPs		396	-1.11	472	4.61
328	-1.16	19	2	c45_ERPs		328	-1.16	488	8.57
336	0.18	19	3	c45_ERPs		336	0.18	488	-3.44
408	-2.52	10	1	c46_ERPs		408	-2.52	448	-2.54
400	-2.6	10	2	c46_ERPs		400	-2.6	480	-2.11
420	-2.57	10	3	c46_ERPs		420	-2.57	484	-0.08
456	-1.63	15	1	c46_ERPs		456	-1.63	448	-3.04
476	-3.48	15	2	c46_ERPs		476	-3.48	400	-2.87
436	-2.85	15	3	c46_ERPs		436	-2.85	484	-0.45
472	-0.27	16	1	c46_ERPs		472	-0.27	448	-3.25
496	-0.15	16	2	c46_ERPs		496	-0.15	400	-2.93
484	-0.44	16	3	c46_ERPs		484	-0.44	492	-1.07
472	-0.82	19	1	c46_ERPs		472	-0.82	448	-2.94
496	-1.64	19	2	c46_ERPs		496	-1.64	396	-2.8
488	-0.92	19	3	c46_ERPs		488	-0.92	492	-1.65
436	0.62	10	1	c47_ERPs		436	0.62	460	2.35
480	0.33	10	2	c47_ERPs		480	0.33	432	4.89
460	0.17	10	3	c47_ERPs		460	0.17	444	9.66
384	0.39	15	1	c47_ERPs		384	0.39	500	6.72
500	0.14	15	2	c47_ERPs		500	0.14	480	8.18
464	0.24	15	3	c47_ERPs		464	0.24	436	7.87
460	0.49	16	1	c47_ERPs		460	0.49	468	6.63
472	0.54	16	2	c47_ERPs		472	0.54	472	7.17
500	0.15	16	3	c47_ERPs		500	0.15	460	8.04
300	0.46	19	1	c47_ERPs		300	0.46	432	5.79
472	0.48	19	2	c47_ERPs		472	0.48	472	5.44
500	0.06	19	3	c47_ERPs		500	0.06	424	5.57
320	2.92	10	1	c48_ERPs		320	2.92	424	3.12
376	4.77	10	2	c48_ERPs		376	4.77	336	2.55
368	3.56	10	3	c48_ERPs		368	3.56	420	1.54
384	3.21	15	1	c48_ERPs		384	3.21	340	3.6
380	5.17	15	2	c48_ERPs		380	5.17	340	1.62
372	1.8	15	3	c48_ERPs		372	1.8	420	1.57
316	2.28	16	1	c48_ERPs		316	2.28	424	3.06
376	3.75	16	2	c48_ERPs		376	3.75	336	2.28
316	2.57	16	3	c48_ERPs		316	2.57	420	1.38
316	1.93	19	1	c48_ERPs		316	1.93	424	2.67
376	3.42	19	2	c48_ERPs		376	3.42	336	1.06
316	2.09	19	3	c48_ERPs		316	2.09	420	-0.06
424	0.77	10	1	c49_ERPs		424	0.77	392	-5.16
368	0.3	10	2	c49_ERPs		368	0.3	384	-4.18
372	-0.63	10	3	c49_ERPs		372	-0.63	496	-5.45
420	-1.39	15	1	c49_ERPs		420	-1.39	464	-4.3
376	-0.63	15	2	c49_ERPs		376	-0.63	488	-2.54
368	1.54	15	3	c49_ERPs		368	1.54	456	-4.5
424	2.12	16	1	c49_ERPs		424	2.12	492	-4.51
376	1.18	16	2	c49_ERPs		376	1.18	488	-4.15
372	2.6	16	3	c49_ERPs		372	2.6	496	-4.42
452	3.67	19	1	c49_ERPs		452	3.67	380	-4.11
440	2.78	19	2	c49_ERPs		440	2.78	488	-3.53
400	0.22	19	3	c49_ERPs		400	0.22	500	-3.83
396	-4.64	10	1	c50_ERPs		396	-4.64	412	1.26
440	-3.06	10	2	c50_ERPs		440	-3.06	432	5.47
412	-6.25	10	3	c50_ERPs		412	-6.25	328	4.94
396	-5.18	15	1	c50_ERPs		396	-5.18	364	1.04
440	-3.55	15	2	c50_ERPs		440	-3.55	432	4.96
412	-6.57	15	3	c50_ERPs		412	-6.57	328	4.15
400	-3.98	16	1	c50_ERPs		400	-3.98	412	-0.12
440	-2.42	16	2	c50_ERPs		440	-2.42	428	3.76
412	-5.4	16	3	c50_ERPs		412	-5.4	328	2.95
400	-3.67	19	1	c50_ERPs		400	-3.67	412	0.39
440	-2.2	19	2	c50_ERPs		440	-2.2	428	3.52
412	-5.14	19	3	c50_ERPs		412	-5.14	328	1.43
312	-0.6	10	1	c51_ERPs		312	-0.6	400	-1.27
308	-0.21	10	2	c51_ERPs		308	-0.21	300	0.77
416	-1.94	10	3	c51_ERPs		416	-1.94	424	2.61
316	-1.34	15	1	c51_ERPs		316	-1.34	400	-2.43
308	-2.25	15	2	c51_ERPs		308	-2.25	300	0.7
496	-2.69	15	3	c51_ERPs		496	-2.69	420	2.35
316	-1.09	16	1	c51_ERPs		316	-1.09	404	-0.59
308	-2.41	16	2	c51_ERPs		308	-2.41	300	1.14
496	-1.2	16	3	c51_ERPs		496	-1.2	416	3.06
320	-1.77	19	1	c51_ERPs		320	-1.77	400	-1.41
308	-3.16	19	2	c51_ERPs		308	-3.16	300	1.17
304	-2.15	19	3	c51_ERPs		304	-2.15	416	2.26
480	-2.14	10	1	c52_ERPs		480	-2.14	408	-0.99
440	-1.98	10	2	c52_ERPs		440	-1.98	456	-0.4
500	-1.68	10	3	c52_ERPs		500	-1.68	308	-0.84
484	-3.37	15	1	c52_ERPs		484	-3.37	492	1.11
432	-2.27	15	2	c52_ERPs		432	-2.27	352	0.41
424	-3.67	15	3	c52_ERPs		424	-3.67	424	0.89
480	-2.11	16	1	c52_ERPs		480	-2.11	380	0.87
440	-1.95	16	2	c52_ERPs		440	-1.95	352	0.49
500	-1.61	16	3	c52_ERPs		500	-1.61	420	0.85
480	0.29	19	1	c52_ERPs		480	0.29	496	1.46
496	-0.57	19	2	c52_ERPs		496	-0.57	352	1.08
424	-0.19	19	3	c52_ERPs		424	-0.19	420	0.99
428	4.46	10	1	c53_ERPs		428	4.46	436	-0.12
424	3.8	10	2	c53_ERPs		424	3.8	448	-0.32
412	4.6	10	3	c53_ERPs		412	4.6	476	-0.2
372	3.59	15	1	c53_ERPs		372	3.59	420	-1.04
336	2.45	15	2	c53_ERPs		336	2.45	448	-1.63
356	2.83	15	3	c53_ERPs		356	2.83	480	-0.52
456	3.73	16	1	c53_ERPs		456	3.73	404	-0.5
420	2.58	16	2	c53_ERPs		420	2.58	444	-0.74
412	2.97	16	3	c53_ERPs		412	2.97	480	0.32
468	3.58	19	1	c53_ERPs		468	3.58	408	-1.7
340	2.41	19	2	c53_ERPs		340	2.41	444	-1.65
412	3.18	19	3	c53_ERPs		412	3.18	400	-3.06
424	-1.82	10	1	c54_ERPs		424	-1.82	384	1.58
372	-2.98	10	2	c54_ERPs		372	-2.98	460	1.36
460	-2.45	10	3	c54_ERPs		460	-2.45	428	1.47
332	-5.9	15	1	c54_ERPs		332	-5.9	432	1.72
312	-1.33	15	2	c54_ERPs		312	-1.33	452	1.87
348	-5.05	15	3	c54_ERPs		348	-5.05	460	1.41
484	-1.65	16	1	c54_ERPs		484	-1.65	492	1.57
488	-3.96	16	2	c54_ERPs		488	-3.96	456	1.62
436	-2	16	3	c54_ERPs		436	-2	424	1.72
484	-0.77	19	1	c54_ERPs		484	-0.77	332	1.22
488	-2.88	19	2	c54_ERPs		488	-2.88	356	0.59
436	-1.6	19	3	c54_ERPs		436	-1.6	348	0.32
380	5.24	10	1	c55_ERPs		380	5.24	376	2.68
368	6.44	10	2	c55_ERPs		368	6.44	416	-1.18
332	5.37	10	3	c55_ERPs		332	5.37	372	-3.9
380	7.97	15	1	c55_ERPs		380	7.97	472	6.57
376	5.96	15	2	c55_ERPs		376	5.96	420	0.47
372	7.9	15	3	c55_ERPs		372	7.9	368	-3.47
384	6.87	16	1	c55_ERPs		384	6.87	376	2.84
388	6.82	16	2	c55_ERPs		388	6.82	416	-1.15
364	7.68	16	3	c55_ERPs		364	7.68	372	-3.78
376	8.31	19	1	c55_ERPs		376	8.31	476	10.78
392	9.46	19	2	c55_ERPs		392	9.46	420	7.22
356	8.06	19	3	c55_ERPs		356	8.06	464	2.58
484	3.5	10	1	c56_ERPs		484	3.5	320	0.29
488	4.31	10	2	c56_ERPs		488	4.31	316	2.04
340	4.63	10	3	c56_ERPs		340	4.63	336	1.17
484	4.65	15	1	c56_ERPs		484	4.65	348	-0.7
468	5.1	15	2	c56_ERPs		468	5.1	348	0.89
500	5.15	15	3	c56_ERPs		500	5.15	336	0.12
488	3.02	16	1	c56_ERPs		488	3.02	348	0.75
496	3.21	16	2	c56_ERPs		496	3.21	348	1.86
340	3.52	16	3	c56_ERPs		340	3.52	336	1.18
488	1.93	19	1	c56_ERPs		488	1.93	344	-0.09
496	3.25	19	2	c56_ERPs		496	3.25	348	1.4
500	2.64	19	3	c56_ERPs		500	2.64	332	1.11
372	3.7	10	1	c57_ERPs		372	3.7	492	6.74
392	3.91	10	2	c57_ERPs		392	3.91	476	3.07
348	6.42	10	3	c57_ERPs		348	6.42	440	0.87
376	4.06	15	1	c57_ERPs		376	4.06	484	8.61
392	3.59	15	2	c57_ERPs		392	3.59	500	7.18
352	6.65	15	3	c57_ERPs		352	6.65	428	6.66
368	3.95	16	1	c57_ERPs		368	3.95	500	7.27
360	3.27	16	2	c57_ERPs		360	3.27	484	4.95
348	6.11	16	3	c57_ERPs		348	6.11	420	2.94
364	3.72	19	1	c57_ERPs		364	3.72	492	5.27
360	3.12	19	2	c57_ERPs		360	3.12	480	3.63
348	5.76	19	3	c57_ERPs		348	5.76	304	0.6
464	-1.74	10	1	c58_ERPs		464	-1.74	424	-2.28
380	-2.44	10	2	c58_ERPs		380	-2.44	384	-1.03
408	-1.89	10	3	c58_ERPs		408	-1.89	428	-0.23
464	-2.41	15	1	c58_ERPs		464	-2.41	448	-2.5
380	-3.51	15	2	c58_ERPs		380	-3.51	456	-1.96
408	-2.6	15	3	c58_ERPs		408	-2.6	424	-0.81
464	-2.82	16	1	c58_ERPs		464	-2.82	456	-2.07
380	-3.55	16	2	c58_ERPs		380	-3.55	456	-1.74
492	-2.95	16	3	c58_ERPs		492	-2.95	424	0.08
464	-2.98	19	1	c58_ERPs		464	-2.98	452	-2.99
380	-3.83	19	2	c58_ERPs		380	-3.83	384	-1.96
408	-4.26	19	3	c58_ERPs		408	-4.26	424	-0.56
408	-3.14	10	1	c59_ERPs		408	-3.14	460	3.17
472	-4.02	10	2	c59_ERPs		472	-4.02	424	7.66
464	-2.57	10	3	c59_ERPs		464	-2.57	492	-11.43
408	0.82	15	1	c59_ERPs		408	0.82	408	0.32
436	2.36	15	2	c59_ERPs		436	2.36	364	0.2
472	1.32	15	3	c59_ERPs		472	1.32	364	-0.28
456	-1.98	16	1	c59_ERPs		456	-1.98	356	1.33
472	-1.81	16	2	c59_ERPs		472	-1.81	460	-3.05
468	3.47	16	3	c59_ERPs		468	3.47	452	-4.1
436	1.09	19	1	c59_ERPs		436	1.09	324	0.8
468	0.06	19	2	c59_ERPs		468	0.06	372	0.49
376	1.19	19	3	c59_ERPs		376	1.19	472	0.42
472	3	10	1	c60_ERPs		472	3	488	-1.85
444	4.44	10	2	c60_ERPs		444	4.44	500	0.32
476	5.24	10	3	c60_ERPs		476	5.24	480	2.38
472	4.95	15	1	c60_ERPs		472	4.95	312	-1.73
440	5.99	15	2	c60_ERPs		440	5.99	344	-2.83
476	6.5	15	3	c60_ERPs		476	6.5	476	-2.61
476	3.59	16	1	c60_ERPs		476	3.59	388	-5.09
444	4.5	16	2	c60_ERPs		444	4.5	476	-0.52
472	6.11	16	3	c60_ERPs		472	6.11	348	-5.91
404	4.18	19	1	c60_ERPs		404	4.18	472	-2.36
440	4.3	19	2	c60_ERPs		440	4.3	476	-1.56
472	5.45	19	3	c60_ERPs		472	5.45	476	-2.46
360	-1.34	10	1	c61_ERPs		360	-1.34	412	1.47
396	1.41	10	2	c61_ERPs		396	1.41	404	4.99
372	0.86	10	3	c61_ERPs		372	0.86	344	2.11
412	3.64	15	1	c61_ERPs		412	3.64	448	1.92
328	0.09	15	2	c61_ERPs		328	0.09	404	6.17
380	1.88	15	3	c61_ERPs		380	1.88	380	1.96
404	1.69	16	1	c61_ERPs		404	1.69	448	2.11
392	1.14	16	2	c61_ERPs		392	1.14	404	6.05
376	0.35	16	3	c61_ERPs		376	0.35	380	1.55
328	0.53	19	1	c61_ERPs		328	0.53	448	2.2
388	0.66	19	2	c61_ERPs		388	0.66	404	6.42
372	5.77	19	3	c61_ERPs		372	5.77	380	1.59
444	-0.55	10	1	c62_ERPs		444	-0.55	396	-0.62
440	2.84	10	2	c62_ERPs		440	2.84	300	-0.62
444	0.79	10	3	c62_ERPs		444	0.79	328	-1
468	-0.47	15	1	c62_ERPs		468	-0.47	312	-0.93
436	3.55	15	2	c62_ERPs		436	3.55	344	-0.78
400	1.58	15	3	c62_ERPs		400	1.58	328	-1.2
476	0.06	16	1	c62_ERPs		476	0.06	308	-1.04
444	2.9	16	2	c62_ERPs		444	2.9	304	-1.04
440	1.57	16	3	c62_ERPs		440	1.57	324	-1.18
452	-0.62	19	1	c62_ERPs		452	-0.62	308	-0.71
440	0.31	19	2	c62_ERPs		440	0.31	304	-0.57
480	-0.14	19	3	c62_ERPs		480	-0.14	324	-1.17
376	0.83	10	1	c63_ERPs		376	0.83	320	-0.51
396	-0.49	10	2	c63_ERPs		396	-0.49	308	-0.3
364	-1.08	10	3	c63_ERPs		364	-1.08	328	-0.49
384	-0.91	15	1	c63_ERPs		384	-0.91	316	-0.87
300	-1.84	15	2	c63_ERPs		300	-1.84	316	-0.13
404	-2.32	15	3	c63_ERPs		404	-2.32	332	-0.97
380	0.61	16	1	c63_ERPs		380	0.61	312	-0.89
396	1.52	16	2	c63_ERPs		396	1.52	312	-0.24
404	-1.18	16	3	c63_ERPs		404	-1.18	328	-0.9
376	-2.81	19	1	c63_ERPs		376	-2.81	312	-0.57
360	-1.54	19	2	c63_ERPs		360	-1.54	308	-0.01
336	-2.26	19	3	c63_ERPs		336	-2.26	328	-0.78
348	0.78	10	1	c64_ERPs		348	0.78	428	-3.4
376	1.53	10	2	c64_ERPs		376	1.53	444	-2.31
364	0.92	10	3	c64_ERPs		364	0.92	420	-1.22
348	-0.34	15	1	c64_ERPs		348	-0.34	300	-5.49
372	0.74	15	2	c64_ERPs		372	0.74	452	-3.26
360	-1.15	15	3	c64_ERPs		360	-1.15	420	-1.09
352	1.06	16	1	c64_ERPs		352	1.06	320	-4.58
372	1.83	16	2	c64_ERPs		372	1.83	448	-2.14
364	0.89	16	3	c64_ERPs		364	0.89	416	-1.33
344	-0.62	19	1	c64_ERPs		344	-0.62	428	-3.2
364	0.9	19	2	c64_ERPs		364	0.9	448	-2.11
352	0.55	19	3	c64_ERPs		352	0.55	428	-1.69
332	5.05	10	1	c65_ERPs		332	5.05
336	6.7	10	2	c65_ERPs		336	6.7
336	5.86	10	3	c65_ERPs		336	5.86
336	6.54	15	1	c65_ERPs		336	6.54
336	7.84	15	2	c65_ERPs		336	7.84
336	6.37	15	3	c65_ERPs		336	6.37
336	5	16	1	c65_ERPs		336	5
336	6.68	16	2	c65_ERPs		336	6.68
336	5.83	16	3	c65_ERPs		336	5.83
336	5.49	19	1	c65_ERPs		336	5.49
336	6.94	19	2	c65_ERPs		336	6.94
336	5.73	19	3	c65_ERPs		336	5.73
428	1.85	10	1	c66_ERPs		428	1.85
320	-0.1	10	2	c66_ERPs		320	-0.1
344	12.83	10	3	c66_ERPs		344	12.83
428	29.41	15	1	c66_ERPs		428	29.41
424	21.75	15	2	c66_ERPs		424	21.75
344	20.3	15	3	c66_ERPs		344	20.3
316	-10.56	16	1	c66_ERPs		316	-10.56
392	-7.41	16	2	c66_ERPs		392	-7.41
340	2.51	16	3	c66_ERPs		340	2.51
464	4.1	19	1	c66_ERPs		464	4.1
464	0.29	19	2	c66_ERPs		464	0.29
492	5.5	19	3	c66_ERPs		492	5.5
472	1.71	10	1	c67_ERPs		472	1.71
480	2.44	10	2	c67_ERPs		480	2.44
480	3.76	10	3	c67_ERPs		480	3.76
372	-0.1	15	1	c67_ERPs		372	-0.1
448	1.9	15	2	c67_ERPs		448	1.9
444	0.13	15	3	c67_ERPs		444	0.13
356	-0.87	16	1	c67_ERPs		356	-0.87
456	1.44	16	2	c67_ERPs		456	1.44
444	0.99	16	3	c67_ERPs		444	0.99
352	0.74	19	1	c67_ERPs		352	0.74
456	1.89	19	2	c67_ERPs		456	1.89
364	0.15	19	3	c67_ERPs		364	0.15
404	1.23	10	1	c68_ERPs		404	1.23
432	1.14	10	2	c68_ERPs		432	1.14
392	1.79	10	3	c68_ERPs		392	1.79
468	-1.58	15	1	c68_ERPs		468	-1.58
488	-1.12	15	2	c68_ERPs		488	-1.12
380	-0.53	15	3	c68_ERPs		380	-0.53
428	0.02	16	1	c68_ERPs		428	0.02
472	-0.04	16	2	c68_ERPs		472	-0.04
388	0.4	16	3	c68_ERPs		388	0.4
432	0.55	19	1	c68_ERPs		432	0.55
484	0.03	19	2	c68_ERPs		484	0.03
464	0.26	19	3	c68_ERPs		464	0.26
460	1.18	10	1	c69_ERPs		460	1.18
500	1.59	10	2	c69_ERPs		500	1.59
452	2.01	10	3	c69_ERPs		452	2.01
492	1.69	15	1	c69_ERPs		492	1.69
500	1.77	15	2	c69_ERPs		500	1.77
424	2.07	15	3	c69_ERPs		424	2.07
488	1.38	16	1	c69_ERPs		488	1.38
460	1.35	16	2	c69_ERPs		460	1.35
476	2.17	16	3	c69_ERPs		476	2.17
348	1.6	19	1	c69_ERPs		348	1.6
340	1.84	19	2	c69_ERPs		340	1.84
344	2.33	19	3	c69_ERPs		344	2.33
368	-0.48	10	1	c70_ERPs		368	-0.48
396	0.58	10	2	c70_ERPs		396	0.58
488	0.47	10	3	c70_ERPs		488	0.47
452	-0.56	15	1	c70_ERPs		452	-0.56
404	0.89	15	2	c70_ERPs		404	0.89
488	-0.7	15	3	c70_ERPs		488	-0.7
460	-1.07	16	1	c70_ERPs		460	-1.07
396	-1.05	16	2	c70_ERPs		396	-1.05
488	-0.77	16	3	c70_ERPs		488	-0.77
376	-0.65	19	1	c70_ERPs		376	-0.65
476	-0.43	19	2	c70_ERPs		476	-0.43
488	-0.08	19	3	c70_ERPs		488	-0.08
328	0.88	10	1	c71_ERPs		328	0.88
380	1.1	10	2	c71_ERPs		380	1.1
380	5.63	10	3	c71_ERPs		380	5.63
408	5.43	15	1	c71_ERPs		408	5.43
408	5.5	15	2	c71_ERPs		408	5.5
360	7.65	15	3	c71_ERPs		360	7.65
364	3.7	16	1	c71_ERPs		364	3.7
408	2.83	16	2	c71_ERPs		408	2.83
384	3.83	16	3	c71_ERPs		384	3.83
328	4.55	19	1	c71_ERPs		328	4.55
408	3.44	19	2	c71_ERPs		408	3.44
380	4.47	19	3	c71_ERPs		380	4.47
360	0.41	10	1	c73_ERPs		360	0.41
348	0.8	10	2	c73_ERPs		348	0.8
360	-0.01	10	3	c73_ERPs		360	-0.01
360	-1.58	15	1	c73_ERPs		360	-1.58
348	-0.03	15	2	c73_ERPs		348	-0.03
364	-2.29	15	3	c73_ERPs		364	-2.29
360	0.62	16	1	c73_ERPs		360	0.62
348	0.93	16	2	c73_ERPs		348	0.93
364	-0.22	16	3	c73_ERPs		364	-0.22
360	2.16	19	1	c73_ERPs		360	2.16
348	3.02	19	2	c73_ERPs		348	3.02
372	1.07	19	3	c73_ERPs		372	1.07
400	-1.63	10	1	c74_ERPs		400	-1.63
452	-1.1	10	2	c74_ERPs		452	-1.1
412	-2.81	10	3	c74_ERPs		412	-2.81
456	-1.88	15	1	c74_ERPs		456	-1.88
452	-2.05	15	2	c74_ERPs		452	-2.05
412	-2.15	15	3	c74_ERPs		412	-2.15
396	-2.3	16	1	c74_ERPs		396	-2.3
456	-1.42	16	2	c74_ERPs		456	-1.42
412	-2.19	16	3	c74_ERPs		412	-2.19
488	-3.63	19	1	c74_ERPs		488	-3.63
456	-4.06	19	2	c74_ERPs		456	-4.06
456	-4.44	19	3	c74_ERPs		456	-4.44
472	2.16	10	1	c75_ERPs		472	2.16
468	1.17	10	2	c75_ERPs		468	1.17
428	1.46	10	3	c75_ERPs		428	1.46
476	1.86	15	1	c75_ERPs		476	1.86
428	0.52	15	2	c75_ERPs		428	0.52
496	1	15	3	c75_ERPs		496	1
476	2	16	1	c75_ERPs		476	2
460	1.04	16	2	c75_ERPs		460	1.04
496	1.38	16	3	c75_ERPs		496	1.38
456	1.82	19	1	c75_ERPs		456	1.82
456	0.91	19	2	c75_ERPs		456	0.91
496	1.41	19	3	c75_ERPs		496	1.41
360	2.31	10	1	p02_ERPs
320	1.38	10	2	p02_ERPs
332	1.45	10	3	p02_ERPs
420	1.33	15	1	p02_ERPs
360	0.32	15	2	p02_ERPs
332	-0.27	15	3	p02_ERPs
356	1.86	16	1	p02_ERPs
360	1.17	16	2	p02_ERPs
328	1.39	16	3	p02_ERPs
356	1.76	19	1	p02_ERPs
360	0.95	19	2	p02_ERPs
328	1.35	19	3	p02_ERPs
452	0.73	10	1	p03_ERPs
472	-0.38	10	2	p03_ERPs
484	-1.64	10	3	p03_ERPs
460	2.07	15	1	p03_ERPs
480	1.53	15	2	p03_ERPs
484	0.72	15	3	p03_ERPs
452	1.49	16	1	p03_ERPs
468	1.6	16	2	p03_ERPs
484	1.36	16	3	p03_ERPs
452	1.42	19	1	p03_ERPs
472	1.02	19	2	p03_ERPs
484	1.45	19	3	p03_ERPs
436	3.98	10	1	p04_ERPs
496	5.42	10	2	p04_ERPs
492	1.04	10	3	p04_ERPs
472	3.92	15	1	p04_ERPs
496	4.08	15	2	p04_ERPs
488	3.81	15	3	p04_ERPs
496	4.88	16	1	p04_ERPs
488	3.71	16	2	p04_ERPs
500	5.23	16	3	p04_ERPs
500	3.39	19	1	p04_ERPs
476	6.05	19	2	p04_ERPs
476	4.38	19	3	p04_ERPs
432	1.02	10	1	p06_ERPs
424	1.48	10	2	p06_ERPs
480	0.56	10	3	p06_ERPs
420	-0.53	15	1	p06_ERPs
420	1.16	15	2	p06_ERPs
392	-0.52	15	3	p06_ERPs
428	0.5	16	1	p06_ERPs
424	1.34	16	2	p06_ERPs
472	1.38	16	3	p06_ERPs
428	0.56	19	1	p06_ERPs
424	1.81	19	2	p06_ERPs
472	1.9	19	3	p06_ERPs
372	1.41	10	1	p07_ERPs
412	1.58	10	2	p07_ERPs
400	1.12	10	3	p07_ERPs
372	0.97	15	1	p07_ERPs
372	0.77	15	2	p07_ERPs
388	0.17	15	3	p07_ERPs
368	2.23	16	1	p07_ERPs
372	3.1	16	2	p07_ERPs
392	1.22	16	3	p07_ERPs
376	3.41	19	1	p07_ERPs
412	3.91	19	2	p07_ERPs
388	0.35	19	3	p07_ERPs
492	4.79	10	1	p08_ERPs
448	4.04	10	2	p08_ERPs
452	4.41	10	3	p08_ERPs
444	-0.41	15	1	p08_ERPs
448	-0.41	15	2	p08_ERPs
448	-0.32	15	3	p08_ERPs
492	2.85	16	1	p08_ERPs
448	1.57	16	2	p08_ERPs
452	1.83	16	3	p08_ERPs
448	3.04	19	1	p08_ERPs
448	1.3	19	2	p08_ERPs
448	1.72	19	3	p08_ERPs
396	-3.63	10	1	p09_ERPs
400	-3.36	10	2	p09_ERPs
428	-2.15	10	3	p09_ERPs
396	-1.77	15	1	p09_ERPs
404	0.26	15	2	p09_ERPs
436	-1.14	15	3	p09_ERPs
400	-1.17	16	1	p09_ERPs
400	-0.74	16	2	p09_ERPs
492	1.3	16	3	p09_ERPs
404	0.18	19	1	p09_ERPs
400	-0.46	19	2	p09_ERPs
496	0.57	19	3	p09_ERPs
464	-0.64	10	1	p11_ERPs
396	0.47	10	2	p11_ERPs
408	-2.5	10	3	p11_ERPs
496	0.29	15	1	p11_ERPs
392	4.37	15	2	p11_ERPs
412	0.21	15	3	p11_ERPs
468	-1.95	16	1	p11_ERPs
396	-2.03	16	2	p11_ERPs
412	-4.04	16	3	p11_ERPs
396	-0.88	19	1	p11_ERPs
396	-2.93	19	2	p11_ERPs
412	-3.62	19	3	p11_ERPs
440	-5.17	10	1	p12_ERPs
444	-4.76	10	2	p12_ERPs
472	-3.7	10	3	p12_ERPs
444	-5	15	1	p12_ERPs
488	-3.79	15	2	p12_ERPs
440	-4.26	15	3	p12_ERPs
448	-4.26	16	1	p12_ERPs
488	-3.18	16	2	p12_ERPs
436	-3.62	16	3	p12_ERPs
448	-4.54	19	1	p12_ERPs
444	-3.13	19	2	p12_ERPs
436	-3.31	19	3	p12_ERPs
432	0.86	10	1	p13_ERPs
500	-0.44	10	2	p13_ERPs
456	0.19	10	3	p13_ERPs
484	-1.59	15	1	p13_ERPs
468	-1.6	15	2	p13_ERPs
452	-3.28	15	3	p13_ERPs
500	-1.46	16	1	p13_ERPs
424	-2.51	16	2	p13_ERPs
456	-2.78	16	3	p13_ERPs
432	0.07	19	1	p13_ERPs
460	-2.97	19	2	p13_ERPs
456	-4.38	19	3	p13_ERPs
500	2.57	10	1	p14_ERPs
420	2.85	10	2	p14_ERPs
400	4.91	10	3	p14_ERPs
488	3.34	15	1	p14_ERPs
412	4.21	15	2	p14_ERPs
396	5.44	15	3	p14_ERPs
500	3.47	16	1	p14_ERPs
432	4.18	16	2	p14_ERPs
464	4.85	16	3	p14_ERPs
500	2.62	19	1	p14_ERPs
380	3.01	19	2	p14_ERPs
408	5.61	19	3	p14_ERPs
456	4.24	10	1	p15_ERPs
420	4.01	10	2	p15_ERPs
372	2.8	10	3	p15_ERPs
432	5.08	15	1	p15_ERPs
440	3.35	15	2	p15_ERPs
420	2.48	15	3	p15_ERPs
448	3.65	16	1	p15_ERPs
440	3.39	16	2	p15_ERPs
480	4.68	16	3	p15_ERPs
376	3.65	19	1	p15_ERPs
432	2.2	19	2	p15_ERPs
396	2.06	19	3	p15_ERPs
420	-7.21	10	1	p16_ERPs
436	-8.42	10	2	p16_ERPs
492	1.3	10	3	p16_ERPs
472	-4.47	15	1	p16_ERPs
440	-4.92	15	2	p16_ERPs
348	-3.07	15	3	p16_ERPs
364	-3.43	16	1	p16_ERPs
440	-5.48	16	2	p16_ERPs
496	2	16	3	p16_ERPs
300	-3.67	19	1	p16_ERPs
440	-3.66	19	2	p16_ERPs
352	11.61	19	3	p16_ERPs
400	1	10	1	p17_ERPs
408	2.74	10	2	p17_ERPs
468	1.99	10	3	p17_ERPs
496	2.44	15	1	p17_ERPs
408	3.36	15	2	p17_ERPs
312	3.15	15	3	p17_ERPs
500	2.33	16	1	p17_ERPs
488	2.4	16	2	p17_ERPs
472	1.18	16	3	p17_ERPs
492	2.56	19	1	p17_ERPs
336	3.69	19	2	p17_ERPs
488	2.38	19	3	p17_ERPs
500	3.07	10	1	p18_ERPs
496	2.22	10	2	p18_ERPs
452	1.22	10	3	p18_ERPs
456	5.73	15	1	p18_ERPs
360	2.88	15	2	p18_ERPs
460	4.39	15	3	p18_ERPs
460	2.64	16	1	p18_ERPs
500	2.5	16	2	p18_ERPs
456	3.16	16	3	p18_ERPs
460	2.1	19	1	p18_ERPs
428	2.92	19	2	p18_ERPs
464	2.34	19	3	p18_ERPs
472	3.93	10	1	p20_ERPs
336	2.96	10	2	p20_ERPs
348	2.95	10	3	p20_ERPs
396	1.35	15	1	p20_ERPs
336	1.09	15	2	p20_ERPs
352	0.37	15	3	p20_ERPs
472	3.69	16	1	p20_ERPs
336	3.24	16	2	p20_ERPs
348	3.25	16	3	p20_ERPs
476	3.31	19	1	p20_ERPs
336	3.36	19	2	p20_ERPs
352	3.17	19	3	p20_ERPs
392	-1.18	10	1	p21_ERPs
404	-1.12	10	2	p21_ERPs
328	-1.75	10	3	p21_ERPs
392	-2.36	15	1	p21_ERPs
332	-2.69	15	2	p21_ERPs
328	-1.9	15	3	p21_ERPs
392	-1.27	16	1	p21_ERPs
404	-1.09	16	2	p21_ERPs
328	-1.72	16	3	p21_ERPs
392	-0.42	19	1	p21_ERPs
404	-1.19	19	2	p21_ERPs
332	-2.24	19	3	p21_ERPs
380	0.49	10	1	p22_ERPs
340	0.91	10	2	p22_ERPs
384	-0.44	10	3	p22_ERPs
304	1.28	15	1	p22_ERPs
364	1.23	15	2	p22_ERPs
352	1.73	15	3	p22_ERPs
328	0.71	16	1	p22_ERPs
336	0.63	16	2	p22_ERPs
340	-0.63	16	3	p22_ERPs
388	0.75	19	1	p22_ERPs
372	0.73	19	2	p22_ERPs
368	-0.14	19	3	p22_ERPs
340	1.44	10	1	p23_ERPs
448	2.57	10	2	p23_ERPs
332	1.03	10	3	p23_ERPs
500	4.3	15	1	p23_ERPs
448	4.21	15	2	p23_ERPs
464	3.85	15	3	p23_ERPs
432	1.7	16	1	p23_ERPs
452	2.85	16	2	p23_ERPs
332	1.83	16	3	p23_ERPs
428	2.35	19	1	p23_ERPs
500	3.82	19	2	p23_ERPs
464	2.39	19	3	p23_ERPs
344	-1.09	10	1	p24_ERPs
392	-1	10	2	p24_ERPs
500	-0.29	10	3	p24_ERPs
472	0.19	15	1	p24_ERPs
384	-1.49	15	2	p24_ERPs
396	-1.04	15	3	p24_ERPs
484	-2.95	16	1	p24_ERPs
388	-1.47	16	2	p24_ERPs
456	-1.74	16	3	p24_ERPs
356	-1.44	19	1	p24_ERPs
492	-1.37	19	2	p24_ERPs
456	-1.19	19	3	p24_ERPs
492	5.45	10	1	p25_ERPs
428	4.56	10	2	p25_ERPs
464	4.03	10	3	p25_ERPs
492	5.46	15	1	p25_ERPs
428	4.55	15	2	p25_ERPs
464	4.02	15	3	p25_ERPs
488	5.08	16	1	p25_ERPs
424	4.66	16	2	p25_ERPs
320	3.87	16	3	p25_ERPs
416	5.14	19	1	p25_ERPs
420	3.63	19	2	p25_ERPs
316	3.51	19	3	p25_ERPs
484	-0.93	10	1	p26_ERPs
496	0.43	10	2	p26_ERPs
440	1.73	10	3	p26_ERPs
488	1.33	15	1	p26_ERPs
492	0.02	15	2	p26_ERPs
340	6.79	15	3	p26_ERPs
412	-0.97	16	1	p26_ERPs
488	-2.88	16	2	p26_ERPs
332	0.8	16	3	p26_ERPs
416	-0.35	19	1	p26_ERPs
380	-3.55	19	2	p26_ERPs
332	-0.67	19	3	p26_ERPs
352	-2.22	10	1	p27_ERPs
316	-2.79	10	2	p27_ERPs
340	-2.28	10	3	p27_ERPs
344	-2.16	15	1	p27_ERPs
312	-6.36	15	2	p27_ERPs
412	-2.35	15	3	p27_ERPs
348	-1.99	16	1	p27_ERPs
380	-3.62	16	2	p27_ERPs
340	-3.08	16	3	p27_ERPs
352	0.12	19	1	p27_ERPs
384	-4.08	19	2	p27_ERPs
416	-1.66	19	3	p27_ERPs
420	1.16	10	1	p28_ERPs
364	-0.19	10	2	p28_ERPs
488	0.59	10	3	p28_ERPs
424	1.37	15	1	p28_ERPs
360	3.66	15	2	p28_ERPs
428	1.07	15	3	p28_ERPs
432	0.83	16	1	p28_ERPs
360	1.06	16	2	p28_ERPs
388	1.32	16	3	p28_ERPs
448	0.43	19	1	p28_ERPs
356	0.88	19	2	p28_ERPs
388	2.93	19	3	p28_ERPs
480	0.78	10	1	p29_ERPs
492	1.78	10	2	p29_ERPs
488	1.02	10	3	p29_ERPs
404	1.29	15	1	p29_ERPs
396	1.07	15	2	p29_ERPs
500	0.97	15	3	p29_ERPs
408	-0.01	16	1	p29_ERPs
500	1.63	16	2	p29_ERPs
492	1.28	16	3	p29_ERPs
492	0.7	19	1	p29_ERPs
488	1.5	19	2	p29_ERPs
480	0.52	19	3	p29_ERPs
476	-5.01	10	1	p30_ERPs
312	-2.92	10	2	p30_ERPs
452	-1.73	10	3	p30_ERPs
476	-4.62	15	1	p30_ERPs
480	-3.28	15	2	p30_ERPs
452	-0.95	15	3	p30_ERPs
476	-4.77	16	1	p30_ERPs
308	-2.74	16	2	p30_ERPs
456	-1.84	16	3	p30_ERPs
476	-4.94	19	1	p30_ERPs
308	-2.88	19	2	p30_ERPs
456	-1.99	19	3	p30_ERPs
416	-2.53	10	1	p31_ERPs
316	-2.47	10	2	p31_ERPs
388	-2.83	10	3	p31_ERPs
352	-3.64	15	1	p31_ERPs
324	-3.13	15	2	p31_ERPs
456	-2.15	15	3	p31_ERPs
344	-3.57	16	1	p31_ERPs
320	-1.89	16	2	p31_ERPs
388	-3.45	16	3	p31_ERPs
304	-2.12	19	1	p31_ERPs
324	-3.25	19	2	p31_ERPs
392	-1.42	19	3	p31_ERPs
404	0.74	10	1	p32_ERPs
412	0.01	10	2	p32_ERPs
432	5.06	10	3	p32_ERPs
404	-1.42	15	1	p32_ERPs
412	-0.56	15	2	p32_ERPs
436	5.58	15	3	p32_ERPs
404	-0.01	16	1	p32_ERPs
412	0.69	16	2	p32_ERPs
432	3.66	16	3	p32_ERPs
404	-0.29	19	1	p32_ERPs
412	0.62	19	2	p32_ERPs
432	3.56	19	3	p32_ERPs
444	-3.28	10	1	p33_ERPs
416	-3.15	10	2	p33_ERPs
352	5.45	10	3	p33_ERPs
404	-1.46	15	1	p33_ERPs
416	-3.73	15	2	p33_ERPs
352	6.15	15	3	p33_ERPs
440	0.67	16	1	p33_ERPs
300	-5.46	16	2	p33_ERPs
352	3.49	16	3	p33_ERPs
440	-0.2	19	1	p33_ERPs
304	-5.11	19	2	p33_ERPs
352	3.86	19	3	p33_ERPs
436	0.11	10	1	p34_ERPs
460	3.35	10	2	p34_ERPs
420	-0.6	10	3	p34_ERPs
424	2.06	15	1	p34_ERPs
320	3.51	15	2	p34_ERPs
428	3.53	15	3	p34_ERPs
488	3.88	16	1	p34_ERPs
440	5.21	16	2	p34_ERPs
420	0.1	16	3	p34_ERPs
432	4.08	19	1	p34_ERPs
320	2.68	19	2	p34_ERPs
332	4.24	19	3	p34_ERPs
460	5.36	10	1	p35_ERPs
448	5.3	10	2	p35_ERPs
380	1.66	10	3	p35_ERPs
468	4.66	15	1	p35_ERPs
444	4.79	15	2	p35_ERPs
300	1.22	15	3	p35_ERPs
460	5.19	16	1	p35_ERPs
452	5.21	16	2	p35_ERPs
376	2.13	16	3	p35_ERPs
460	4.8	19	1	p35_ERPs
452	4.34	19	2	p35_ERPs
304	1.69	19	3	p35_ERPs
496	5.89	10	1	p36_ERPs
476	4.89	10	2	p36_ERPs
404	6.49	10	3	p36_ERPs
496	5.26	15	1	p36_ERPs
476	5.26	15	2	p36_ERPs
404	5.62	15	3	p36_ERPs
460	4.92	16	1	p36_ERPs
360	4.95	16	2	p36_ERPs
404	5.94	16	3	p36_ERPs
460	3.64	19	1	p36_ERPs
360	4.1	19	2	p36_ERPs
400	4.73	19	3	p36_ERPs
476	-4.14	10	1	p37_ERPs
384	-2.64	10	2	p37_ERPs
492	-0.93	10	3	p37_ERPs
476	-3.08	15	1	p37_ERPs
488	-1.93	15	2	p37_ERPs
500	0.65	15	3	p37_ERPs
480	-3.54	16	1	p37_ERPs
388	-2.35	16	2	p37_ERPs
496	-0.47	16	3	p37_ERPs
480	-2.75	19	1	p37_ERPs
492	-2.27	19	2	p37_ERPs
492	-1.35	19	3	p37_ERPs
452	0.23	10	1	p38_ERPs
496	-0.21	10	2	p38_ERPs
472	1.08	10	3	p38_ERPs
420	1.22	15	1	p38_ERPs
496	2.27	15	2	p38_ERPs
476	3.23	15	3	p38_ERPs
472	0.95	16	1	p38_ERPs
464	-0.87	16	2	p38_ERPs
312	2.75	16	3	p38_ERPs
472	0.45	19	1	p38_ERPs
464	-0.1	19	2	p38_ERPs
316	2.44	19	3	p38_ERPs
336	-4.62	10	1	p39_ERPs
352	-4.59	10	2	p39_ERPs
364	-3.97	10	3	p39_ERPs
312	-5.1	15	1	p39_ERPs
328	-4.47	15	2	p39_ERPs
324	-5.4	15	3	p39_ERPs
332	-4.99	16	1	p39_ERPs
320	-4.41	16	2	p39_ERPs
368	-5.02	16	3	p39_ERPs
336	-4.34	19	1	p39_ERPs
328	-3.76	19	2	p39_ERPs
372	-6.28	19	3	p39_ERPs
368	2.84	10	1	p40_ERPs
372	0.75	10	2	p40_ERPs
316	3.06	10	3	p40_ERPs
364	2.09	15	1	p40_ERPs
372	2.41	15	2	p40_ERPs
312	2.74	15	3	p40_ERPs
364	3.25	16	1	p40_ERPs
344	3.11	16	2	p40_ERPs
368	3.7	16	3	p40_ERPs
308	2.49	19	1	p40_ERPs
348	2.65	19	2	p40_ERPs
368	3.63	19	3	p40_ERPs
384	-3.44	10	1	p41_ERPs
360	-3.08	10	2	p41_ERPs
380	-0.46	10	3	p41_ERPs
384	-3.82	15	1	p41_ERPs
360	-3.91	15	2	p41_ERPs
380	-1.76	15	3	p41_ERPs
388	-4.12	16	1	p41_ERPs
364	-3.31	16	2	p41_ERPs
380	-1.26	16	3	p41_ERPs
384	-4.17	19	1	p41_ERPs
364	-3.85	19	2	p41_ERPs
380	-2.52	19	3	p41_ERPs
340	2.56	10	1	p42_ERPs
396	1.54	10	2	p42_ERPs
348	4.34	10	3	p42_ERPs
472	3.81	15	1	p42_ERPs
500	5.28	15	2	p42_ERPs
464	-2.16	15	3	p42_ERPs
468	0.73	16	1	p42_ERPs
472	0.75	16	2	p42_ERPs
468	0.01	16	3	p42_ERPs
464	0.66	19	1	p42_ERPs
472	-1.31	19	2	p42_ERPs
464	0.54	19	3	p42_ERPs
492	-0.09	10	1	p43_ERPs
404	-3.81	10	2	p43_ERPs
468	-0.46	10	3	p43_ERPs
492	4.42	15	1	p43_ERPs
472	-4.48	15	2	p43_ERPs
500	1.93	15	3	p43_ERPs
492	1.35	16	1	p43_ERPs
468	-2.29	16	2	p43_ERPs
468	2.09	16	3	p43_ERPs
492	-0.17	19	1	p43_ERPs
472	-1.95	19	2	p43_ERPs
468	3.1	19	3	p43_ERPs
304	-1.05	10	1	p44_ERPs
436	0.7	10	2	p44_ERPs
308	-0.25	10	3	p44_ERPs
308	-0.64	15	1	p44_ERPs
436	0.58	15	2	p44_ERPs
416	0.12	15	3	p44_ERPs
388	-1.72	16	1	p44_ERPs
436	0.62	16	2	p44_ERPs
496	-0.3	16	3	p44_ERPs
348	-1.85	19	1	p44_ERPs
432	1.16	19	2	p44_ERPs
304	0.15	19	3	p44_ERPs
336	-0.3	10	1	p46_ERPs
308	-2.49	10	2	p46_ERPs
312	-3.96	10	3	p46_ERPs
340	0.15	15	1	p46_ERPs
312	-1.95	15	2	p46_ERPs
312	-3.85	15	3	p46_ERPs
336	-0.53	16	1	p46_ERPs
316	-2.25	16	2	p46_ERPs
308	-3.31	16	3	p46_ERPs
336	-0.7	19	1	p46_ERPs
320	-1.44	19	2	p46_ERPs
308	-3.28	19	3	p46_ERPs
368	1.78	10	1	p48_ERPs
384	1.82	10	2	p48_ERPs
388	3.02	10	3	p48_ERPs
368	1.57	15	1	p48_ERPs
384	0.87	15	2	p48_ERPs
388	1.53	15	3	p48_ERPs
368	1.52	16	1	p48_ERPs
384	1.33	16	2	p48_ERPs
388	2.12	16	3	p48_ERPs
368	1.38	19	1	p48_ERPs
384	1.23	19	2	p48_ERPs
388	1.89	19	3	p48_ERPs
364	-0.11	10	1	p49_ERPs
408	-0.56	10	2	p49_ERPs
488	0.45	10	3	p49_ERPs
364	-0.48	15	1	p49_ERPs
428	-1.6	15	2	p49_ERPs
500	0.77	15	3	p49_ERPs
364	0.15	16	1	p49_ERPs
436	0.04	16	2	p49_ERPs
488	0.86	16	3	p49_ERPs
460	1.75	19	1	p49_ERPs
468	1.46	19	2	p49_ERPs
376	1.82	19	3	p49_ERPs
324	4.99	10	1	p50_ERPs
488	8.27	10	2	p50_ERPs
488	3.51	10	3	p50_ERPs
360	7.6	15	1	p50_ERPs
484	8.19	15	2	p50_ERPs
488	-1.76	15	3	p50_ERPs
356	6.07	16	1	p50_ERPs
328	7.9	16	2	p50_ERPs
352	-3.38	16	3	p50_ERPs
472	4.61	19	1	p50_ERPs
488	8.57	19	2	p50_ERPs
488	-3.44	19	3	p50_ERPs
448	-2.54	10	1	p51_ERPs
480	-2.11	10	2	p51_ERPs
484	-0.08	10	3	p51_ERPs
448	-3.04	15	1	p51_ERPs
400	-2.87	15	2	p51_ERPs
484	-0.45	15	3	p51_ERPs
448	-3.25	16	1	p51_ERPs
400	-2.93	16	2	p51_ERPs
492	-1.07	16	3	p51_ERPs
448	-2.94	19	1	p51_ERPs
396	-2.8	19	2	p51_ERPs
492	-1.65	19	3	p51_ERPs
460	2.35	10	1	p52_ERPs
432	4.89	10	2	p52_ERPs
444	9.66	10	3	p52_ERPs
500	6.72	15	1	p52_ERPs
480	8.18	15	2	p52_ERPs
436	7.87	15	3	p52_ERPs
468	6.63	16	1	p52_ERPs
472	7.17	16	2	p52_ERPs
460	8.04	16	3	p52_ERPs
432	5.79	19	1	p52_ERPs
472	5.44	19	2	p52_ERPs
424	5.57	19	3	p52_ERPs
424	3.12	10	1	p53_ERPs
336	2.55	10	2	p53_ERPs
420	1.54	10	3	p53_ERPs
340	3.6	15	1	p53_ERPs
340	1.62	15	2	p53_ERPs
420	1.57	15	3	p53_ERPs
424	3.06	16	1	p53_ERPs
336	2.28	16	2	p53_ERPs
420	1.38	16	3	p53_ERPs
424	2.67	19	1	p53_ERPs
336	1.06	19	2	p53_ERPs
420	-0.06	19	3	p53_ERPs
392	-5.16	10	1	p54_ERPs
384	-4.18	10	2	p54_ERPs
496	-5.45	10	3	p54_ERPs
464	-4.3	15	1	p54_ERPs
488	-2.54	15	2	p54_ERPs
456	-4.5	15	3	p54_ERPs
492	-4.51	16	1	p54_ERPs
488	-4.15	16	2	p54_ERPs
496	-4.42	16	3	p54_ERPs
380	-4.11	19	1	p54_ERPs
488	-3.53	19	2	p54_ERPs
500	-3.83	19	3	p54_ERPs
412	1.26	10	1	p55_ERPs
432	5.47	10	2	p55_ERPs
328	4.94	10	3	p55_ERPs
364	1.04	15	1	p55_ERPs
432	4.96	15	2	p55_ERPs
328	4.15	15	3	p55_ERPs
412	-0.12	16	1	p55_ERPs
428	3.76	16	2	p55_ERPs
328	2.95	16	3	p55_ERPs
412	0.39	19	1	p55_ERPs
428	3.52	19	2	p55_ERPs
328	1.43	19	3	p55_ERPs
400	-1.27	10	1	p56_ERPs
300	0.77	10	2	p56_ERPs
424	2.61	10	3	p56_ERPs
400	-2.43	15	1	p56_ERPs
300	0.7	15	2	p56_ERPs
420	2.35	15	3	p56_ERPs
404	-0.59	16	1	p56_ERPs
300	1.14	16	2	p56_ERPs
416	3.06	16	3	p56_ERPs
400	-1.41	19	1	p56_ERPs
300	1.17	19	2	p56_ERPs
416	2.26	19	3	p56_ERPs
408	-0.99	10	1	p57_ERPs
456	-0.4	10	2	p57_ERPs
308	-0.84	10	3	p57_ERPs
492	1.11	15	1	p57_ERPs
352	0.41	15	2	p57_ERPs
424	0.89	15	3	p57_ERPs
380	0.87	16	1	p57_ERPs
352	0.49	16	2	p57_ERPs
420	0.85	16	3	p57_ERPs
496	1.46	19	1	p57_ERPs
352	1.08	19	2	p57_ERPs
420	0.99	19	3	p57_ERPs
436	-0.12	10	1	p58_ERPs
448	-0.32	10	2	p58_ERPs
476	-0.2	10	3	p58_ERPs
420	-1.04	15	1	p58_ERPs
448	-1.63	15	2	p58_ERPs
480	-0.52	15	3	p58_ERPs
404	-0.5	16	1	p58_ERPs
444	-0.74	16	2	p58_ERPs
480	0.32	16	3	p58_ERPs
408	-1.7	19	1	p58_ERPs
444	-1.65	19	2	p58_ERPs
400	-3.06	19	3	p58_ERPs
384	1.58	10	1	p59_ERPs
460	1.36	10	2	p59_ERPs
428	1.47	10	3	p59_ERPs
432	1.72	15	1	p59_ERPs
452	1.87	15	2	p59_ERPs
460	1.41	15	3	p59_ERPs
492	1.57	16	1	p59_ERPs
456	1.62	16	2	p59_ERPs
424	1.72	16	3	p59_ERPs
332	1.22	19	1	p59_ERPs
356	0.59	19	2	p59_ERPs
348	0.32	19	3	p59_ERPs
376	2.68	10	1	p61_ERPs
416	-1.18	10	2	p61_ERPs
372	-3.9	10	3	p61_ERPs
472	6.57	15	1	p61_ERPs
420	0.47	15	2	p61_ERPs
368	-3.47	15	3	p61_ERPs
376	2.84	16	1	p61_ERPs
416	-1.15	16	2	p61_ERPs
372	-3.78	16	3	p61_ERPs
476	10.78	19	1	p61_ERPs
420	7.22	19	2	p61_ERPs
464	2.58	19	3	p61_ERPs
320	0.29	10	1	p62_ERPs
316	2.04	10	2	p62_ERPs
336	1.17	10	3	p62_ERPs
348	-0.7	15	1	p62_ERPs
348	0.89	15	2	p62_ERPs
336	0.12	15	3	p62_ERPs
348	0.75	16	1	p62_ERPs
348	1.86	16	2	p62_ERPs
336	1.18	16	3	p62_ERPs
344	-0.09	19	1	p62_ERPs
348	1.4	19	2	p62_ERPs
332	1.11	19	3	p62_ERPs
492	6.74	10	1	p63_ERPs
476	3.07	10	2	p63_ERPs
440	0.87	10	3	p63_ERPs
484	8.61	15	1	p63_ERPs
500	7.18	15	2	p63_ERPs
428	6.66	15	3	p63_ERPs
500	7.27	16	1	p63_ERPs
484	4.95	16	2	p63_ERPs
420	2.94	16	3	p63_ERPs
492	5.27	19	1	p63_ERPs
480	3.63	19	2	p63_ERPs
304	0.6	19	3	p63_ERPs
424	-2.28	10	1	p68_ERPs
384	-1.03	10	2	p68_ERPs
428	-0.23	10	3	p68_ERPs
448	-2.5	15	1	p68_ERPs
456	-1.96	15	2	p68_ERPs
424	-0.81	15	3	p68_ERPs
456	-2.07	16	1	p68_ERPs
456	-1.74	16	2	p68_ERPs
424	0.08	16	3	p68_ERPs
452	-2.99	19	1	p68_ERPs
384	-1.96	19	2	p68_ERPs
424	-0.56	19	3	p68_ERPs
460	3.17	10	1	p71_ERPs
424	7.66	10	2	p71_ERPs
492	-11.43	10	3	p71_ERPs
408	0.32	15	1	p71_ERPs
364	0.2	15	2	p71_ERPs
364	-0.28	15	3	p71_ERPs
356	1.33	16	1	p71_ERPs
460	-3.05	16	2	p71_ERPs
452	-4.1	16	3	p71_ERPs
324	0.8	19	1	p71_ERPs
372	0.49	19	2	p71_ERPs
472	0.42	19	3	p71_ERPs
488	-1.85	10	1	p72_ERPs
500	0.32	10	2	p72_ERPs
480	2.38	10	3	p72_ERPs
312	-1.73	15	1	p72_ERPs
344	-2.83	15	2	p72_ERPs
476	-2.61	15	3	p72_ERPs
388	-5.09	16	1	p72_ERPs
476	-0.52	16	2	p72_ERPs
348	-5.91	16	3	p72_ERPs
472	-2.36	19	1	p72_ERPs
476	-1.56	19	2	p72_ERPs
476	-2.46	19	3	p72_ERPs
412	1.47	10	1	p73_ERPs
404	4.99	10	2	p73_ERPs
344	2.11	10	3	p73_ERPs
448	1.92	15	1	p73_ERPs
404	6.17	15	2	p73_ERPs
380	1.96	15	3	p73_ERPs
448	2.11	16	1	p73_ERPs
404	6.05	16	2	p73_ERPs
380	1.55	16	3	p73_ERPs
448	2.2	19	1	p73_ERPs
404	6.42	19	2	p73_ERPs
380	1.59	19	3	p73_ERPs
396	-0.62	10	1	p74_ERPs
300	-0.62	10	2	p74_ERPs
328	-1	10	3	p74_ERPs
312	-0.93	15	1	p74_ERPs
344	-0.78	15	2	p74_ERPs
328	-1.2	15	3	p74_ERPs
308	-1.04	16	1	p74_ERPs
304	-1.04	16	2	p74_ERPs
324	-1.18	16	3	p74_ERPs
308	-0.71	19	1	p74_ERPs
304	-0.57	19	2	p74_ERPs
324	-1.17	19	3	p74_ERPs
320	-0.51	10	1	p75_ERPs
308	-0.3	10	2	p75_ERPs
328	-0.49	10	3	p75_ERPs
316	-0.87	15	1	p75_ERPs
316	-0.13	15	2	p75_ERPs
332	-0.97	15	3	p75_ERPs
312	-0.89	16	1	p75_ERPs
312	-0.24	16	2	p75_ERPs
328	-0.9	16	3	p75_ERPs
312	-0.57	19	1	p75_ERPs
308	-0.01	19	2	p75_ERPs
328	-0.78	19	3	p75_ERPs
428	-3.4	10	1	p76_ERPs
444	-2.31	10	2	p76_ERPs
420	-1.22	10	3	p76_ERPs
300	-5.49	15	1	p76_ERPs
452	-3.26	15	2	p76_ERPs
420	-1.09	15	3	p76_ERPs
320	-4.58	16	1	p76_ERPs
448	-2.14	16	2	p76_ERPs
416	-1.33	16	3	p76_ERPs
428	-3.2	19	1	p76_ERPs
448	-2.11	19	2	p76_ERPs
428	-1.69	19	3	p76_ERPs
