# Supplementary material for: Evaluating frontoparietal network topography for diagnostic markers of Alzheimer’s disease
Source: Sci Rep. 2024 Jun 19;14:14135. doi: 10.1038/s41598-024-64699-w (PMC11187222; doi:10.1038/s41598-024-64699-w)
Supplement: Supplementary file 4 — Supplementary Information 4. [file 41598_2024_64699_MOESM4_ESM.csv]

latency	amplitude	chindex	bini	ERPset			Control_N4_Lat	Control_N4_Amp	Patient_N4_Lat	Patient_N4_Amp
584	3.19	54	1	c01_ERPs			584	3.19	512	2.06
596	1.49	54	2	c01_ERPs			596	1.49	520	2.26
684	0.43	54	3	c01_ERPs			684	0.43	524	1.64
652	4.58	55	1	c01_ERPs			652	4.58	512	2.07
596	3.68	55	2	c01_ERPs			596	3.68	524	2.05
680	2.91	55	3	c01_ERPs			680	2.91	524	1.82
584	4.43	62	1	c01_ERPs			584	4.43	508	1.89
600	2.54	62	2	c01_ERPs			600	2.54	524	2.13
700	2.27	62	3	c01_ERPs			700	2.27	524	0.22
652	2.51	81	1	c01_ERPs			652	2.51	508	0.83
600	1.91	81	2	c01_ERPs			600	1.91	532	0.56
604	1.28	81	3	c01_ERPs			604	1.28	504	1.28
552	-0.06	54	1	c02_ERPs			552	-0.06	688	-4.56
528	-1.4	54	2	c02_ERPs			528	-1.4	680	-4.99
544	-0.78	54	3	c02_ERPs			544	-0.78	616	-4.28
524	0.18	55	1	c02_ERPs			524	0.18	660	-5.87
524	-0.27	55	2	c02_ERPs			524	-0.27	680	-5.91
532	0.17	55	3	c02_ERPs			532	0.17	696	-5.12
524	0.78	62	1	c02_ERPs			524	0.78	692	-4.28
524	-0.78	62	2	c02_ERPs			524	-0.78	680	-4.16
536	-0.04	62	3	c02_ERPs			536	-0.04	592	-3.06
508	0.73	81	1	c02_ERPs			508	0.73	656	-8.81
512	0.94	81	2	c02_ERPs			512	0.94	680	-8.32
680	1.01	81	3	c02_ERPs			680	1.01	692	-8.12
580	2.95	54	1	c03_ERPs			580	2.95	624	0.46
628	2.07	54	2	c03_ERPs			628	2.07	592	2.08
700	2.44	54	3	c03_ERPs			700	2.44	664	1.02
576	2.82	55	1	c03_ERPs			576	2.82	636	1.23
592	2.32	55	2	c03_ERPs			592	2.32	596	0.13
544	2.59	55	3	c03_ERPs			544	2.59	664	-0.09
580	1.6	62	1	c03_ERPs			580	1.6	504	4.18
540	0.8	62	2	c03_ERPs			540	0.8	664	1.85
520	2.21	62	3	c03_ERPs			520	2.21	672	6.55
580	1.83	81	1	c03_ERPs			580	1.83	544	3.43
668	0.87	81	2	c03_ERPs			668	0.87	656	-0.1
532	0.62	81	3	c03_ERPs			532	0.62	576	4.98
696	3.56	54	1	c04_ERPs			696	3.56	604	-1.23
520	-0.18	54	2	c04_ERPs			520	-0.18	672	-0.28
500	5.72	54	3	c04_ERPs			500	5.72	684	-1.74
608	3.92	55	1	c04_ERPs			608	3.92	624	-2.35
528	4.69	55	2	c04_ERPs			528	4.69	672	-0.09
608	5.91	55	3	c04_ERPs			608	5.91	644	-1.71
652	5.4	62	1	c04_ERPs			652	5.4	620	0.11
528	5.7	62	2	c04_ERPs			528	5.7	672	0.52
608	3.88	62	3	c04_ERPs			608	3.88	684	-0.31
596	3.41	81	1	c04_ERPs			596	3.41	696	-2.36
528	3.86	81	2	c04_ERPs			528	3.86	580	-0.13
608	5.82	81	3	c04_ERPs			608	5.82	640	-1.1
524	3.23	54	1	c05_ERPs			524	3.23	592	-0.58
644	3.32	54	2	c05_ERPs			644	3.32	524	-2.12
680	0.25	54	3	c05_ERPs			680	0.25	540	-0.73
524	2.94	55	1	c05_ERPs			524	2.94	560	-0.62
548	3.41	55	2	c05_ERPs			548	3.41	588	-2.26
676	2.88	55	3	c05_ERPs			676	2.88	540	-0.43
688	3.41	62	1	c05_ERPs			688	3.41	580	-0.85
516	5.55	62	2	c05_ERPs			516	5.55	548	-2.05
680	2.62	62	3	c05_ERPs			680	2.62	544	-0.55
528	2.27	81	1	c05_ERPs			528	2.27	536	-1.39
520	4.19	81	2	c05_ERPs			520	4.19	572	-1.15
672	3.22	81	3	c05_ERPs			672	3.22	544	-1.45
656	3.96	54	1	c06_ERPs			656	3.96	504	0.26
592	5.21	54	2	c06_ERPs			592	5.21	560	1.74
584	3.38	54	3	c06_ERPs			584	3.38	556	1.73
548	1.81	55	1	c06_ERPs			548	1.81	500	0.55
504	0.32	55	2	c06_ERPs			504	0.32	588	2.04
580	0.57	55	3	c06_ERPs			580	0.57	584	2.21
548	1.11	62	1	c06_ERPs			548	1.11	504	0.34
552	0.03	62	2	c06_ERPs			552	0.03	592	2.07
584	-0.65	62	3	c06_ERPs			584	-0.65	556	1.99
580	-0.29	81	1	c06_ERPs			580	-0.29	500	-0.37
548	-0.2	81	2	c06_ERPs			548	-0.2	592	1.95
576	-2.05	81	3	c06_ERPs			576	-2.05	692	1.68
508	0.75	54	1	c07_ERPs			508	0.75	664	-6.33
544	1.68	54	2	c07_ERPs			544	1.68	524	1.16
552	0.99	54	3	c07_ERPs			552	0.99	560	-7.55
508	0.32	55	1	c07_ERPs			508	0.32	672	-3.46
544	-1.42	55	2	c07_ERPs			544	-1.42	684	-0.94
556	0.48	55	3	c07_ERPs			556	0.48	644	3.07
508	0.98	62	1	c07_ERPs			508	0.98	664	-2.29
568	-0.41	62	2	c07_ERPs			568	-0.41	552	-1.07
560	1.86	62	3	c07_ERPs			560	1.86	568	-2.16
504	-2.92	81	1	c07_ERPs			504	-2.92	668	-6.03
548	-1.64	81	2	c07_ERPs			548	-1.64	684	-7.64
548	-0.98	81	3	c07_ERPs			548	-0.98	644	1.42
604	0.87	54	1	c08_ERPs			604	0.87	600	-5.47
556	-2.23	54	2	c08_ERPs			556	-2.23	508	-4.52
544	-4.05	54	3	c08_ERPs			544	-4.05	652	-5.51
600	-0.24	55	1	c08_ERPs			600	-0.24	596	-4.24
552	0.2	55	2	c08_ERPs			552	0.2	528	-3.45
544	-4.19	55	3	c08_ERPs			544	-4.19	652	-5.16
556	-1.45	62	1	c08_ERPs			556	-1.45	560	-4.44
552	-3.48	62	2	c08_ERPs			552	-3.48	532	-3.88
544	-1.59	62	3	c08_ERPs			544	-1.59	652	-3.04
556	-0.5	81	1	c08_ERPs			556	-0.5	560	-3.88
552	-0.09	81	2	c08_ERPs			552	-0.09	528	-3.15
548	-0.95	81	3	c08_ERPs			548	-0.95	652	-3.72
700	5.75	54	1	c09_ERPs			700	5.75	668	-0.54
580	5.52	54	2	c09_ERPs			580	5.52	612	-1.06
564	4.58	54	3	c09_ERPs			564	4.58	632	-0.56
700	4.29	55	1	c09_ERPs			700	4.29	672	-2.35
588	5.43	55	2	c09_ERPs			588	5.43	620	-2.02
648	5.24	55	3	c09_ERPs			648	5.24	628	-0.37
648	3.28	62	1	c09_ERPs			648	3.28	668	0.36
588	4.18	62	2	c09_ERPs			588	4.18	620	0.57
644	4	62	3	c09_ERPs			644	4	628	2.64
700	3.12	81	1	c09_ERPs			700	3.12	672	-4.8
668	6.02	81	2	c09_ERPs			668	6.02	632	-3
696	6.24	81	3	c09_ERPs			696	6.24	632	-0.75
524	0.85	54	1	c10_ERPs			524	0.85	600	3.25
572	5.69	54	2	c10_ERPs			572	5.69	616	-0.05
564	6.3	54	3	c10_ERPs			564	6.3	608	1.46
512	3.93	55	1	c10_ERPs			512	3.93	524	-0.68
572	6.39	55	2	c10_ERPs			572	6.39	580	-1.23
616	4.59	55	3	c10_ERPs			616	4.59	608	2.16
524	1.94	62	1	c10_ERPs			524	1.94	604	-0.63
572	7.61	62	2	c10_ERPs			572	7.61	572	2.32
560	6.78	62	3	c10_ERPs			560	6.78	560	0.85
536	2.35	81	1	c10_ERPs			536	2.35	596	-2.01
564	3.87	81	2	c10_ERPs			564	3.87	648	-3
620	4.8	81	3	c10_ERPs			620	4.8	608	3.08
616	5.59	54	1	c12_ERPs			616	5.59	696	4.35
564	3.83	54	2	c12_ERPs			564	3.83	504	3.26
580	3.39	54	3	c12_ERPs			580	3.39	664	3.06
552	5.19	55	1	c12_ERPs			552	5.19	620	3.33
512	4.68	55	2	c12_ERPs			512	4.68	504	2.87
552	3.72	55	3	c12_ERPs			552	3.72	624	3.07
612	3.78	62	1	c12_ERPs			612	3.78	624	4.95
568	5.84	62	2	c12_ERPs			568	5.84	592	5.03
544	2.5	62	3	c12_ERPs			544	2.5	624	4.61
548	5.18	81	1	c12_ERPs			548	5.18	620	2.54
520	4.83	81	2	c12_ERPs			520	4.83	504	2.2
584	5.49	81	3	c12_ERPs			584	5.49	624	2.32
584	0.88	54	1	c13_ERPs			584	0.88	672	1.93
524	1.38	54	2	c13_ERPs			524	1.38	572	3.5
628	1	54	3	c13_ERPs			628	1	572	4.56
580	0.52	55	1	c13_ERPs			580	0.52	668	1.85
528	1.64	55	2	c13_ERPs			528	1.64	572	4.02
560	1.47	55	3	c13_ERPs			560	1.47	572	4.56
588	-0.31	62	1	c13_ERPs			588	-0.31	672	2.13
528	1.8	62	2	c13_ERPs			528	1.8	580	4.12
628	0.78	62	3	c13_ERPs			628	0.78	572	5.08
644	1.31	81	1	c13_ERPs			644	1.31	668	1.46
532	2.88	81	2	c13_ERPs			532	2.88	572	3.49
568	2.75	81	3	c13_ERPs			568	2.75	568	3.98
584	4.13	54	1	c14_ERPs			584	4.13	516	5.1
528	-1.24	54	2	c14_ERPs			528	-1.24	620	2.25
560	0.04	54	3	c14_ERPs			560	0.04	520	5.13
596	1.78	55	1	c14_ERPs			596	1.78	688	2.52
532	-0.34	55	2	c14_ERPs			532	-0.34	624	-1.74
556	1.25	55	3	c14_ERPs			556	1.25	644	-2.59
588	2.73	62	1	c14_ERPs			588	2.73	516	4.32
532	1.61	62	2	c14_ERPs			532	1.61	532	1.5
556	3.05	62	3	c14_ERPs			556	3.05	524	2.16
508	1.49	81	1	c14_ERPs			508	1.49	684	2.81
596	1.24	81	2	c14_ERPs			596	1.24	696	-1.75
556	2.23	81	3	c14_ERPs			556	2.23	528	-8.61
528	0.08	54	1	c15_ERPs			528	0.08	548	0.92
568	2.5	54	2	c15_ERPs			568	2.5	512	0.29
652	4.75	54	3	c15_ERPs			652	4.75	532	0.89
532	0.31	55	1	c15_ERPs			532	0.31	544	1.19
568	3.16	55	2	c15_ERPs			568	3.16	508	0.25
652	5.67	55	3	c15_ERPs			652	5.67	532	1.42
620	0.52	62	1	c15_ERPs			620	0.52	540	1.33
668	0.88	62	2	c15_ERPs			668	0.88	508	0.67
656	5.44	62	3	c15_ERPs			656	5.44	532	1.72
528	0.94	81	1	c15_ERPs			528	0.94	696	0.74
568	4.89	81	2	c15_ERPs			568	4.89	504	0.22
652	6.96	81	3	c15_ERPs			652	6.96	532	1.85
504	0.34	54	1	c16_ERPs			504	0.34	684	-0.44
516	-0.64	54	2	c16_ERPs			516	-0.64	664	2.01
508	-0.92	54	3	c16_ERPs			508	-0.92	680	2.07
508	-0.29	55	1	c16_ERPs			508	-0.29	684	0.59
516	-1.41	55	2	c16_ERPs			516	-1.41	672	1.75
508	-1.92	55	3	c16_ERPs			508	-1.92	688	2.33
504	0.35	62	1	c16_ERPs			504	0.35	664	0.72
516	-0.49	62	2	c16_ERPs			516	-0.49	668	1.56
508	-1.35	62	3	c16_ERPs			508	-1.35	684	2.54
512	-2.28	81	1	c16_ERPs			512	-2.28	688	0.42
552	-2.12	81	2	c16_ERPs			552	-2.12	668	0.45
508	-2.35	81	3	c16_ERPs			508	-2.35	680	0.15
700	5.18	54	1	c17_ERPs			700	5.18	576	1.86
532	5.3	54	2	c17_ERPs			532	5.3	608	2.21
536	1.45	54	3	c17_ERPs			536	1.45	588	3
652	5.63	55	1	c17_ERPs			652	5.63	624	1.25
636	6.27	55	2	c17_ERPs			636	6.27	608	1.68
700	3.79	55	3	c17_ERPs			700	3.79	620	2.86
700	5.13	62	1	c17_ERPs			700	5.13	700	0.54
640	6.29	62	2	c17_ERPs			640	6.29	612	0.36
504	3.23	62	3	c17_ERPs			504	3.23	592	1.91
652	3.88	81	1	c17_ERPs			652	3.88	620	1.9
632	5.27	81	2	c17_ERPs			632	5.27	632	1.54
696	3.92	81	3	c17_ERPs			696	3.92	560	2.81
520	1.75	54	1	c18_ERPs			520	1.75	684	-1.44
500	1.83	54	2	c18_ERPs			500	1.83	684	-2.09
644	5.27	54	3	c18_ERPs			644	5.27	512	-1.26
596	0.73	55	1	c18_ERPs			596	0.73	680	-1.87
536	0.99	55	2	c18_ERPs			536	0.99	548	-2.03
564	-1.34	55	3	c18_ERPs			564	-1.34	612	-1.59
520	1.38	62	1	c18_ERPs			520	1.38	676	0.8
536	0.35	62	2	c18_ERPs			536	0.35	620	0.7
560	0.8	62	3	c18_ERPs			560	0.8	616	1.51
552	1.3	81	1	c18_ERPs			552	1.3	648	-2.17
628	0.41	81	2	c18_ERPs			628	0.41	548	-2.49
684	0.91	81	3	c18_ERPs			684	0.91	508	-2.87
672	3.81	54	1	c19_ERPs			672	3.81	656	1.77
560	-1.05	54	2	c19_ERPs			560	-1.05	620	-0.06
676	1.49	54	3	c19_ERPs			676	1.49	644	-0.38
596	4.4	55	1	c19_ERPs			596	4.4	648	1.24
564	2.36	55	2	c19_ERPs			564	2.36	652	1.85
672	1.24	55	3	c19_ERPs			672	1.24	592	2.21
668	4.15	62	1	c19_ERPs			668	4.15	556	1.36
564	1.8	62	2	c19_ERPs			564	1.8	644	0.04
672	1	62	3	c19_ERPs			672	1	636	3.17
596	5.97	81	1	c19_ERPs			596	5.97	520	-0.05
612	3.49	81	2	c19_ERPs			612	3.49	688	0.4
524	5.15	81	3	c19_ERPs			524	5.15	592	1.2
620	2.59	54	1	c20_ERPs			620	2.59	580	-1.54
624	2.27	54	2	c20_ERPs			624	2.27	612	-2.41
548	2.37	54	3	c20_ERPs			548	2.37	556	-1.75
556	2.86	55	1	c20_ERPs			556	2.86	576	-2.01
584	2.55	55	2	c20_ERPs			584	2.55	612	-3.07
552	3.33	55	3	c20_ERPs			552	3.33	636	-2.09
616	2.38	62	1	c20_ERPs			616	2.38	576	-0.98
580	2.22	62	2	c20_ERPs			580	2.22	616	-1.24
552	2.29	62	3	c20_ERPs			552	2.29	552	-0.28
644	2.68	81	1	c20_ERPs			644	2.68	528	-3.21
584	3.02	81	2	c20_ERPs			584	3.02	616	-4.05
556	3.71	81	3	c20_ERPs			556	3.71	532	-3.58
504	1.58	54	1	c21_ERPs			504	1.58	680	0.37
652	1.45	54	2	c21_ERPs			652	1.45	676	0.32
628	4.61	54	3	c21_ERPs			628	4.61	672	-1.08
500	0.42	55	1	c21_ERPs			500	0.42	684	-0.43
652	0.99	55	2	c21_ERPs			652	0.99	672	-0.36
632	2.13	55	3	c21_ERPs			632	2.13	636	-1.27
500	1.89	62	1	c21_ERPs			500	1.89	680	0.38
696	3.65	62	2	c21_ERPs			696	3.65	672	1.04
664	9.07	62	3	c21_ERPs			664	9.07	632	-0.34
608	0.07	81	1	c21_ERPs			608	0.07	676	-0.42
692	0.79	81	2	c21_ERPs			692	0.79	672	-0.68
636	1.24	81	3	c21_ERPs			636	1.24	632	-0.99
636	1.94	54	1	c22_ERPs			636	1.94	500	1.96
692	-1.51	54	2	c22_ERPs			692	-1.51	516	3.25
644	-0.32	54	3	c22_ERPs			644	-0.32	528	3.17
632	-0.01	55	1	c22_ERPs			632	-0.01	500	2.99
692	-2.95	55	2	c22_ERPs			692	-2.95	516	4.42
612	-1.95	55	3	c22_ERPs			612	-1.95	528	4
628	1.66	62	1	c22_ERPs			628	1.66	504	1.87
696	-1.82	62	2	c22_ERPs			696	-1.82	516	3.27
652	-1.11	62	3	c22_ERPs			652	-1.11	604	3.38
696	-0.71	81	1	c22_ERPs			696	-0.71	668	0.33
692	-2.61	81	2	c22_ERPs			692	-2.61	668	0.9
612	-1.13	81	3	c22_ERPs			612	-1.13	612	0.87
664	1.17	54	1	c23_ERPs			664	1.17	684	-0.72
596	0.82	54	2	c23_ERPs			596	0.82	612	0.11
648	1.66	54	3	c23_ERPs			648	1.66	640	-1.93
656	0.39	55	1	c23_ERPs			656	0.39	612	0.59
648	1.05	55	2	c23_ERPs			648	1.05	612	-1.53
652	1.73	55	3	c23_ERPs			652	1.73	648	-0.65
604	0.91	62	1	c23_ERPs			604	0.91	612	0.69
600	2.01	62	2	c23_ERPs			600	2.01	612	-1.02
648	2.9	62	3	c23_ERPs			648	2.9	644	-0.8
608	-0.48	81	1	c23_ERPs			608	-0.48	612	0.42
700	1.27	81	2	c23_ERPs			700	1.27	612	-1.21
652	2.2	81	3	c23_ERPs			652	2.2	652	-0.92
664	2.15	54	1	c24_ERPs			664	2.15	508	3.56
568	-0.5	54	2	c24_ERPs			568	-0.5	540	2.17
648	0.56	54	3	c24_ERPs			648	0.56	524	1.45
668	2.62	55	1	c24_ERPs			668	2.62	508	2.28
632	1.03	55	2	c24_ERPs			632	1.03	584	3.32
656	1.53	55	3	c24_ERPs			656	1.53	524	3.55
596	3.11	62	1	c24_ERPs			596	3.11	512	2
628	1.91	62	2	c24_ERPs			628	1.91	540	2.65
656	2.25	62	3	c24_ERPs			656	2.25	524	1.99
636	2.21	81	1	c24_ERPs			636	2.21	508	0.98
628	1.35	81	2	c24_ERPs			628	1.35	584	0.5
664	2.39	81	3	c24_ERPs			664	2.39	524	2.45
676	3.25	54	1	c25_ERPs			676	3.25	604	5.3
508	4.56	54	2	c25_ERPs			508	4.56	600	3.13
508	4.14	54	3	c25_ERPs			508	4.14	552	4.98
676	3.58	55	1	c25_ERPs			676	3.58	612	16.98
516	5.13	55	2	c25_ERPs			516	5.13	640	10.65
508	4.45	55	3	c25_ERPs			508	4.45	556	-2.59
672	4.89	62	1	c25_ERPs			672	4.89	528	6.23
560	6.45	62	2	c25_ERPs			560	6.45	596	3.17
508	6.08	62	3	c25_ERPs			508	6.08	552	7.12
644	1.08	81	1	c25_ERPs			644	1.08	620	2.56
524	3.08	81	2	c25_ERPs			524	3.08	552	3.75
508	2.66	81	3	c25_ERPs			508	2.66	556	6.3
580	2.97	54	1	c26_ERPs			580	2.97	696	2.6
636	1.39	54	2	c26_ERPs			636	1.39	676	2.37
612	1.77	54	3	c26_ERPs			612	1.77	640	1.6
576	-0.02	55	1	c26_ERPs			576	-0.02	580	-0.98
628	0.64	55	2	c26_ERPs			628	0.64	616	0.06
608	0.25	55	3	c26_ERPs			608	0.25	548	0.9
576	0.59	62	1	c26_ERPs			576	0.59	700	2.19
632	0.64	62	2	c26_ERPs			632	0.64	604	2.93
600	0.53	62	3	c26_ERPs			600	0.53	676	3.79
568	-0.23	81	1	c26_ERPs			568	-0.23	600	1.8
620	0.75	81	2	c26_ERPs			620	0.75	680	2.78
604	2.34	81	3	c26_ERPs			604	2.34	632	1.86
672	2.56	54	1	c27_ERPs			672	2.56	688	1.05
564	1.42	54	2	c27_ERPs			564	1.42	672	1.05
572	0.9	54	3	c27_ERPs			572	0.9	604	1.05
672	2.44	55	1	c27_ERPs			672	2.44	688	0.03
596	0.93	55	2	c27_ERPs			596	0.93	672	0.83
572	3.29	55	3	c27_ERPs			572	3.29	600	-0.39
672	1.26	62	1	c27_ERPs			672	1.26	688	1.98
600	-0.47	62	2	c27_ERPs			600	-0.47	672	1.9
572	0.21	62	3	c27_ERPs			572	0.21	604	0.73
592	1.03	81	1	c27_ERPs			592	1.03	692	-0.98
600	0.38	81	2	c27_ERPs			600	0.38	672	-0.02
576	2.6	81	3	c27_ERPs			576	2.6	600	-1.14
536	-0.15	54	1	c28_ERPs			536	-0.15	632	1.57
552	-0.73	54	2	c28_ERPs			552	-0.73	664	2.51
616	-0.16	54	3	c28_ERPs			616	-0.16	672	4.52
592	-0.01	55	1	c28_ERPs			592	-0.01	656	1.02
692	-0.46	55	2	c28_ERPs			692	-0.46	620	1.83
616	0	55	3	c28_ERPs			616	0	640	4.19
536	0.19	62	1	c28_ERPs			536	0.19	692	2.69
556	-0.26	62	2	c28_ERPs			556	-0.26	620	3.97
616	0.16	62	3	c28_ERPs			616	0.16	604	3.88
592	0.05	81	1	c28_ERPs			592	0.05	688	0.84
692	-0.48	81	2	c28_ERPs			692	-0.48	668	0.11
616	0.71	81	3	c28_ERPs			616	0.71	644	3.78
692	0.31	54	1	c29_ERPs			692	0.31	680	3.16
504	0.05	54	2	c29_ERPs			504	0.05	680	3.56
604	1.69	54	3	c29_ERPs			604	1.69	676	4.05
532	0.09	55	1	c29_ERPs			532	0.09	612	2.44
600	1.48	55	2	c29_ERPs			600	1.48	520	5.58
608	3.81	55	3	c29_ERPs			608	3.81	672	6.26
532	-0.8	62	1	c29_ERPs			532	-0.8	672	6.13
636	1.57	62	2	c29_ERPs			636	1.57	572	4.56
608	3.3	62	3	c29_ERPs			608	3.3	672	7.32
540	-0.56	81	1	c29_ERPs			540	-0.56	672	1.76
600	2.54	81	2	c29_ERPs			600	2.54	692	3.57
608	4.98	81	3	c29_ERPs			608	4.98	668	4.84
640	-0.57	54	1	c30_ERPs			640	-0.57	540	1.15
508	-3.23	54	2	c30_ERPs			508	-3.23	572	-0.33
664	-3.69	54	3	c30_ERPs			664	-3.69	640	2.93
536	-0.24	55	1	c30_ERPs			536	-0.24	540	2.5
564	-0.26	55	2	c30_ERPs			564	-0.26	604	1.99
668	-1.1	55	3	c30_ERPs			668	-1.1	640	5.57
684	1.14	62	1	c30_ERPs			684	1.14	540	2.6
636	3.26	62	2	c30_ERPs			636	3.26	572	1.61
560	2.42	62	3	c30_ERPs			560	2.42	636	5.19
532	-2	81	1	c30_ERPs			532	-2	568	2.56
560	-0.32	81	2	c30_ERPs			560	-0.32	608	1.1
520	-1.33	81	3	c30_ERPs			520	-1.33	556	4.68
504	-2.77	54	1	c31_ERPs			504	-2.77	620	1.42
540	0.07	54	2	c31_ERPs			540	0.07	616	5.08
516	-0.45	54	3	c31_ERPs			516	-0.45	584	-2.3
504	-3.71	55	1	c31_ERPs			504	-3.71	628	3.28
564	0.13	55	2	c31_ERPs			564	0.13	544	5.05
640	-0.62	55	3	c31_ERPs			640	-0.62	624	-1.72
504	-2.94	62	1	c31_ERPs			504	-2.94	632	2.9
564	0.76	62	2	c31_ERPs			564	0.76	616	5.85
636	0.3	62	3	c31_ERPs			636	0.3	620	-0.29
504	-4	81	1	c31_ERPs			504	-4	628	2.82
568	-0.13	81	2	c31_ERPs			568	-0.13	548	5.78
640	-1.31	81	3	c31_ERPs			640	-1.31	528	-7.62
620	4.88	54	1	c32_ERPs			620	4.88	656	3.71
600	5.88	54	2	c32_ERPs			600	5.88	632	2.1
656	6.8	54	3	c32_ERPs			656	6.8	636	-0.26
620	4.1	55	1	c32_ERPs			620	4.1	660	4.06
668	6.13	55	2	c32_ERPs			668	6.13	632	3.27
656	6.72	55	3	c32_ERPs			656	6.72	636	0.09
632	3.61	62	1	c32_ERPs			632	3.61	576	4.32
664	6.18	62	2	c32_ERPs			664	6.18	632	2.94
568	6.12	62	3	c32_ERPs			568	6.12	632	-0.56
620	2.77	81	1	c32_ERPs			620	2.77	580	3.56
668	4.94	81	2	c32_ERPs			668	4.94	632	3.03
568	5.09	81	3	c32_ERPs			568	5.09	640	0.52
608	3.73	54	1	c33_ERPs			608	3.73	508	2.27
692	3.47	54	2	c33_ERPs			692	3.47	536	1.19
616	4.36	54	3	c33_ERPs			616	4.36	660	0.28
616	4.36	55	1	c33_ERPs			616	4.36	504	2.5
692	3.84	55	2	c33_ERPs			692	3.84	536	1.97
616	4.78	55	3	c33_ERPs			616	4.78	668	2.38
608	1.37	62	1	c33_ERPs			608	1.37	508	2.46
540	1.75	62	2	c33_ERPs			540	1.75	536	1.46
616	2.93	62	3	c33_ERPs			616	2.93	568	1.22
620	4.34	81	1	c33_ERPs			620	4.34	500	2.09
692	4.9	81	2	c33_ERPs			692	4.9	536	1.71
616	5.27	81	3	c33_ERPs			616	5.27	676	1.69
608	2.49	54	1	c34_ERPs			608	2.49	564	3.51
508	2.82	54	2	c34_ERPs			508	2.82	596	4.94
624	2.46	54	3	c34_ERPs			624	2.46	620	4.45
604	2.39	55	1	c34_ERPs			604	2.39	568	3.39
576	3.3	55	2	c34_ERPs			576	3.3	596	4.75
612	3.19	55	3	c34_ERPs			612	3.19	620	4.32
604	2.24	62	1	c34_ERPs			604	2.24	564	3.73
508	3.1	62	2	c34_ERPs			508	3.1	596	4.97
624	3	62	3	c34_ERPs			624	3	620	4.72
600	2.24	81	1	c34_ERPs			600	2.24	568	2.06
576	3.51	81	2	c34_ERPs			576	3.51	596	3.02
604	3.62	81	3	c34_ERPs			604	3.62	620	2.84
640	2.55	54	1	c35_ERPs			640	2.55	564	0.18
700	3.75	54	2	c35_ERPs			700	3.75	572	1.7
684	3.7	54	3	c35_ERPs			684	3.7	568	1.44
640	3.36	55	1	c35_ERPs			640	3.36	592	-2.54
696	4.07	55	2	c35_ERPs			696	4.07	548	0.26
684	2.27	55	3	c35_ERPs			684	2.27	532	0.76
640	8.55	62	1	c35_ERPs			640	8.55	592	-1.66
700	9.02	62	2	c35_ERPs			700	9.02	540	0.66
688	8.65	62	3	c35_ERPs			688	8.65	524	0.16
644	-0.01	81	1	c35_ERPs			644	-0.01	668	-2.65
684	1.56	81	2	c35_ERPs			684	1.56	556	0.32
680	0.33	81	3	c35_ERPs			680	0.33	632	1.1
640	3.51	54	1	c36_ERPs			640	3.51	668	-1.67
540	2.77	54	2	c36_ERPs			540	2.77	636	-1.63
612	2.23	54	3	c36_ERPs			612	2.23	676	-1.96
640	1.11	55	1	c36_ERPs			640	1.11	672	-2.61
536	1.76	55	2	c36_ERPs			536	1.76	640	-2.5
540	1.71	55	3	c36_ERPs			540	1.71	676	-3.04
580	2.27	62	1	c36_ERPs			580	2.27	668	-1.24
568	2.7	62	2	c36_ERPs			568	2.7	640	-0.85
540	2.37	62	3	c36_ERPs			540	2.37	680	-0.73
644	2.14	81	1	c36_ERPs			644	2.14	676	-3.89
544	2.73	81	2	c36_ERPs			544	2.73	644	-3.87
632	3.41	81	3	c36_ERPs			632	3.41	680	-4.51
516	5.24	54	1	c37_ERPs			516	5.24	640	1.8
504	4.59	54	2	c37_ERPs			504	4.59	620	1.62
528	5.29	54	3	c37_ERPs			528	5.29	656	0.55
552	4.95	55	1	c37_ERPs			552	4.95	644	2
544	5.85	55	2	c37_ERPs			544	5.85	620	1.92
536	6.2	55	3	c37_ERPs			536	6.2	660	1.9
520	4.22	62	1	c37_ERPs			520	4.22	652	1.29
544	4.97	62	2	c37_ERPs			544	4.97	656	1.2
532	5.11	62	3	c37_ERPs			532	5.11	608	1.3
556	3.39	81	1	c37_ERPs			556	3.39	648	2.04
544	4.17	81	2	c37_ERPs			544	4.17	664	1.42
628	4.44	81	3	c37_ERPs			628	4.44	672	1.72
524	2.88	54	1	c38_ERPs			524	2.88	688	2.29
636	5.52	54	2	c38_ERPs			636	5.52	620	6.71
636	1.03	54	3	c38_ERPs			636	1.03	672	2.9
520	-3.27	55	1	c38_ERPs			520	-3.27	608	0.72
644	4.07	55	2	c38_ERPs			644	4.07	620	3.4
620	3.32	55	3	c38_ERPs			620	3.32	664	5.26
512	-6.69	62	1	c38_ERPs			512	-6.69	596	5.96
644	-0.06	62	2	c38_ERPs			644	-0.06	620	4.86
632	8.57	62	3	c38_ERPs			632	8.57	660	6.19
688	-2.38	81	1	c38_ERPs			688	-2.38	512	-0.53
688	-4.09	81	2	c38_ERPs			688	-4.09	532	2.24
624	5.09	81	3	c38_ERPs			624	5.09	584	5.05
652	3.19	54	1	c39_ERPs			652	3.19	668	3.15
564	4.79	54	2	c39_ERPs			564	4.79	560	1.09
540	5.12	54	3	c39_ERPs			540	5.12	656	4.72
540	3.13	55	1	c39_ERPs			540	3.13	672	2.3
564	3.96	55	2	c39_ERPs			564	3.96	692	2.39
540	4.28	55	3	c39_ERPs			540	4.28	656	2.87
544	3.77	62	1	c39_ERPs			544	3.77	540	3.36
560	4.32	62	2	c39_ERPs			560	4.32	560	2.67
632	4.92	62	3	c39_ERPs			632	4.92	656	3.14
536	2.22	81	1	c39_ERPs			536	2.22	676	1.38
564	3.42	81	2	c39_ERPs			564	3.42	536	1.33
540	3.08	81	3	c39_ERPs			540	3.08	656	2.82
628	0.55	54	1	c40_ERPs			628	0.55	520	3.78
664	0.66	54	2	c40_ERPs			664	0.66	556	3.14
644	4.55	54	3	c40_ERPs			644	4.55	648	2.61
632	-0.13	55	1	c40_ERPs			632	-0.13	520	4.34
664	2.12	55	2	c40_ERPs			664	2.12	560	3.67
644	3.02	55	3	c40_ERPs			644	3.02	648	2.98
700	5.78	62	1	c40_ERPs			700	5.78	532	5.53
672	4.36	62	2	c40_ERPs			672	4.36	572	2.21
576	2.14	62	3	c40_ERPs			576	2.14	672	3.69
596	-0.79	81	1	c40_ERPs			596	-0.79	512	6.53
668	2.6	81	2	c40_ERPs			668	2.6	624	3.09
644	3.55	81	3	c40_ERPs			644	3.55	520	2.22
584	1.48	54	1	c41_ERPs			584	1.48	508	-1.17
684	1.67	54	2	c41_ERPs			684	1.67	536	-0.86
668	2.5	54	3	c41_ERPs			668	2.5	696	-1.26
584	1.55	55	1	c41_ERPs			584	1.55	504	-2.35
688	1.48	55	2	c41_ERPs			688	1.48	584	-1.97
668	2.41	55	3	c41_ERPs			668	2.41	696	-2.09
508	2.62	62	1	c41_ERPs			508	2.62	504	0.05
528	2.19	62	2	c41_ERPs			528	2.19	536	-0.25
560	2.28	62	3	c41_ERPs			560	2.28	700	-0.16
628	0.67	81	1	c41_ERPs			628	0.67	504	-4.02
688	1.16	81	2	c41_ERPs			688	1.16	584	-1.95
700	1.98	81	3	c41_ERPs			700	1.98	692	-2.25
532	0.88	54	1	c42_ERPs			532	0.88	696	-1.4
504	0.8	54	2	c42_ERPs			504	0.8	640	-1.09
516	-0.13	54	3	c42_ERPs			516	-0.13	640	-0.65
668	0.52	55	1	c42_ERPs			668	0.52	696	-1.83
628	1.79	55	2	c42_ERPs			628	1.79	684	-1.69
520	1.85	55	3	c42_ERPs			520	1.85	640	-1.28
664	1.37	62	1	c42_ERPs			664	1.37	692	-2.07
628	2.17	62	2	c42_ERPs			628	2.17	540	-0.92
520	1.64	62	3	c42_ERPs			520	1.64	640	-0.51
520	0.37	81	1	c42_ERPs			520	0.37	692	-2.34
632	2.28	81	2	c42_ERPs			632	2.28	684	-3.11
520	2.61	81	3	c42_ERPs			520	2.61	636	-2.25
596	-0.57	54	1	c43_ERPs			596	-0.57	536	3.01
524	-1.01	54	2	c43_ERPs			524	-1.01	520	3.89
544	0.15	54	3	c43_ERPs			544	0.15	536	4.96
520	0.47	55	1	c43_ERPs			520	0.47	536	4.12
528	0.25	55	2	c43_ERPs			528	0.25	580	4.72
544	0.48	55	3	c43_ERPs			544	0.48	536	5.86
596	-1.43	62	1	c43_ERPs			596	-1.43	540	5.14
544	-1.04	62	2	c43_ERPs			544	-1.04	576	6.8
544	-0.69	62	3	c43_ERPs			544	-0.69	532	6.7
524	-0.1	81	1	c43_ERPs			524	-0.1	540	1.12
552	0.21	81	2	c43_ERPs			552	0.21	624	1.14
544	-0.2	81	3	c43_ERPs			544	-0.2	532	3.13
680	-0.29	54	1	c44_ERPs			680	-0.29	600	1.75
664	0.44	54	2	c44_ERPs			664	0.44	504	2.4
684	-0.29	54	3	c44_ERPs			684	-0.29	608	2.31
680	0.07	55	1	c44_ERPs			680	0.07	600	1.84
668	1.13	55	2	c44_ERPs			668	1.13	560	2.44
620	1.43	55	3	c44_ERPs			620	1.43	656	2.21
680	-0.84	62	1	c44_ERPs			680	-0.84	600	1.89
700	0.56	62	2	c44_ERPs			700	0.56	560	2.64
684	0.35	62	3	c44_ERPs			684	0.35	692	2.29
620	-0.22	81	1	c44_ERPs			620	-0.22	680	1.05
696	1.63	81	2	c44_ERPs			696	1.63	560	1.85
664	2.33	81	3	c44_ERPs			664	2.33	660	1.21
660	-1.11	54	1	c45_ERPs			660	-1.11	532	2.51
624	-0.21	54	2	c45_ERPs			624	-0.21	520	1.83
696	0.04	54	3	c45_ERPs			696	0.04	680	-0.84
664	-3.21	55	1	c45_ERPs			664	-3.21	532	1.37
696	-0.2	55	2	c45_ERPs			696	-0.2	692	1.03
692	0.89	55	3	c45_ERPs			692	0.89	680	-0.49
660	-1.03	62	1	c45_ERPs			660	-1.03	632	2.4
692	1.32	62	2	c45_ERPs			692	1.32	692	-1.3
656	1.61	62	3	c45_ERPs			656	1.61	680	-0.64
668	-3.4	81	1	c45_ERPs			668	-3.4	532	1.35
664	-0.62	81	2	c45_ERPs			664	-0.62	524	0.82
700	0.21	81	3	c45_ERPs			700	0.21	528	-0.98
564	3.69	54	1	c46_ERPs			564	3.69	696	2.54
560	2.37	54	2	c46_ERPs			560	2.37	632	1.1
548	2.72	54	3	c46_ERPs			548	2.72	664	3.03
640	1.61	55	1	c46_ERPs			640	1.61	696	2.51
520	1.82	55	2	c46_ERPs			520	1.82	604	2.98
548	2.83	55	3	c46_ERPs			548	2.83	668	4.95
692	3.8	62	1	c46_ERPs			692	3.8	696	3.74
564	4.55	62	2	c46_ERPs			564	4.55	636	5.45
552	5.02	62	3	c46_ERPs			552	5.02	668	5.97
692	-0.79	81	1	c46_ERPs			692	-0.79	696	1.8
564	-0.25	81	2	c46_ERPs			564	-0.25	604	2.28
504	0.57	81	3	c46_ERPs			504	0.57	664	1
684	3.52	54	1	c47_ERPs			684	3.52	640	-0.23
620	3.67	54	2	c47_ERPs			620	3.67	512	0.99
552	1.91	54	3	c47_ERPs			552	1.91	568	1.47
684	2.69	55	1	c47_ERPs			684	2.69	520	2.04
624	3.7	55	2	c47_ERPs			624	3.7	676	4.59
548	2.21	55	3	c47_ERPs			548	2.21	652	4.18
692	2.38	62	1	c47_ERPs			692	2.38	520	2.47
620	4.07	62	2	c47_ERPs			620	4.07	648	1.61
548	2.33	62	3	c47_ERPs			548	2.33	584	1.43
680	2.18	81	1	c47_ERPs			680	2.18	520	-1.14
624	3.08	81	2	c47_ERPs			624	3.08	508	-0.61
544	2.1	81	3	c47_ERPs			544	2.1	612	-1.32
516	1.21	54	1	c48_ERPs			516	1.21	528	-1.38
560	1.17	54	2	c48_ERPs			560	1.17	512	0.26
544	0.46	54	3	c48_ERPs			544	0.46	632	-1.18
512	1	55	1	c48_ERPs			512	1	524	-0.97
524	1.46	55	2	c48_ERPs			524	1.46	520	0.5
700	0.85	55	3	c48_ERPs			700	0.85	636	-0.61
512	1.61	62	1	c48_ERPs			512	1.61	520	-0.84
524	1.67	62	2	c48_ERPs			524	1.67	520	0.9
612	0.72	62	3	c48_ERPs			612	0.72	636	-0.31
508	0.89	81	1	c48_ERPs			508	0.89	520	-0.09
524	1.75	81	2	c48_ERPs			524	1.75	524	0.32
624	1.99	81	3	c48_ERPs			624	1.99	636	0.11
692	1.76	54	1	c49_ERPs			692	1.76	652	-1.08
524	3.33	54	2	c49_ERPs			524	3.33	608	-1.57
604	3.73	54	3	c49_ERPs			604	3.73	572	-0.73
548	2.18	55	1	c49_ERPs			548	2.18	608	-1.16
524	3.53	55	2	c49_ERPs			524	3.53	608	-2.13
556	4.7	55	3	c49_ERPs			556	4.7	544	-2.17
508	2.01	62	1	c49_ERPs			508	2.01	604	-1.96
528	3.44	62	2	c49_ERPs			528	3.44	612	-1.99
556	4.75	62	3	c49_ERPs			556	4.75	568	-3.64
508	1.91	81	1	c49_ERPs			508	1.91	604	-1.48
560	3.59	81	2	c49_ERPs			560	3.59	608	-1.47
552	4.3	81	3	c49_ERPs			552	4.3	592	-1.12
592	3.1	54	1	c50_ERPs			592	3.1	504	4.28
528	2.71	54	2	c50_ERPs			528	2.71	512	3.4
556	2.99	54	3	c50_ERPs			556	2.99	556	3.66
620	2.63	55	1	c50_ERPs			620	2.63	504	3.42
568	2.76	55	2	c50_ERPs			568	2.76	676	3.54
652	1.28	55	3	c50_ERPs			652	1.28	556	3.53
632	3.3	62	1	c50_ERPs			632	3.3	504	3.76
672	4.02	62	2	c50_ERPs			672	4.02	516	3.65
600	2.87	62	3	c50_ERPs			600	2.87	556	3.43
616	1.96	81	1	c50_ERPs			616	1.96	660	2.13
568	2.76	81	2	c50_ERPs			568	2.76	556	3.67
656	1.2	81	3	c50_ERPs			656	1.2	560	3.65
608	0.24	54	1	c51_ERPs			608	0.24	700	0.65
572	0.63	54	2	c51_ERPs			572	0.63	636	0.26
508	-0.09	54	3	c51_ERPs			508	-0.09	656	-0.05
608	-0.12	55	1	c51_ERPs			608	-0.12	700	0.54
572	0.01	55	2	c51_ERPs			572	0.01	692	-0.04
612	-0.66	55	3	c51_ERPs			612	-0.66	648	-0.03
512	0.1	62	1	c51_ERPs			512	0.1	628	0.27
532	1.08	62	2	c51_ERPs			532	1.08	680	0.65
512	0.79	62	3	c51_ERPs			512	0.79	636	2.47
608	-0.21	81	1	c51_ERPs			608	-0.21	700	1.14
652	-0.1	81	2	c51_ERPs			652	-0.1	640	0.61
604	-0.92	81	3	c51_ERPs			604	-0.92	648	0.48
680	-2.6	54	1	c52_ERPs			680	-2.6	588	2.47
628	-1.49	54	2	c52_ERPs			628	-1.49	700	0.72
700	-2.18	54	3	c52_ERPs			700	-2.18	572	1.25
672	-3.96	55	1	c52_ERPs			672	-3.96	664	-0.44
676	-4.48	55	2	c52_ERPs			676	-4.48	608	-0.98
700	-4.84	55	3	c52_ERPs			700	-4.84	568	0.14
676	-2.39	62	1	c52_ERPs			676	-2.39	596	0.66
696	-1.93	62	2	c52_ERPs			696	-1.93	604	1.04
624	-2.95	62	3	c52_ERPs			624	-2.95	572	1.86
676	-3.04	81	1	c52_ERPs			676	-3.04	664	-0.95
684	-2.73	81	2	c52_ERPs			684	-2.73	608	-0.8
576	-4.06	81	3	c52_ERPs			576	-4.06	568	-0.73
592	3.58	54	1	c53_ERPs			592	3.58	600	0.97
592	1.93	54	2	c53_ERPs			592	1.93	592	1.19
524	2.2	54	3	c53_ERPs			524	2.2	624	2.7
700	2.78	55	1	c53_ERPs			700	2.78	512	0.1
528	1.42	55	2	c53_ERPs			528	1.42	544	2.84
520	2.12	55	3	c53_ERPs			520	2.12	680	4.86
516	0.42	62	1	c53_ERPs			516	0.42	616	1.39
564	2.98	62	2	c53_ERPs			564	2.98	556	1.59
528	5.85	62	3	c53_ERPs			528	5.85	568	4.6
656	2.85	81	1	c53_ERPs			656	2.85	504	0.82
588	3.99	81	2	c53_ERPs			588	3.99	544	1.42
524	2.72	81	3	c53_ERPs			524	2.72	676	2.65
524	3.16	54	1	c54_ERPs			524	3.16	632	0.82
504	0.92	54	2	c54_ERPs			504	0.92	692	0.77
500	2.27	54	3	c54_ERPs			500	2.27	644	-1.2
528	2.3	55	1	c54_ERPs			528	2.3	596	-1.25
600	2.64	55	2	c54_ERPs			600	2.64	700	-0.47
540	3.89	55	3	c54_ERPs			540	3.89	644	-0.07
528	1.37	62	1	c54_ERPs			528	1.37	632	2.22
600	1.6	62	2	c54_ERPs			600	1.6	692	2.24
540	3.53	62	3	c54_ERPs			540	3.53	512	1.55
532	1.18	81	1	c54_ERPs			532	1.18	524	-0.49
600	2.32	81	2	c54_ERPs			600	2.32	692	0.39
544	3.49	81	3	c54_ERPs			544	3.49	644	0.85
680	8.14	54	1	c55_ERPs			680	8.14	568	-4.26
576	10.27	54	2	c55_ERPs			576	10.27	676	-1.55
572	10.14	54	3	c55_ERPs			572	10.14	580	-1.96
684	9.23	55	1	c55_ERPs			684	9.23	568	-3.54
572	10.17	55	2	c55_ERPs			572	10.17	680	0.09
572	10.6	55	3	c55_ERPs			572	10.6	584	-0.84
680	8.71	62	1	c55_ERPs			680	8.71	532	-2.68
572	10.38	62	2	c55_ERPs			572	10.38	684	1.32
644	14.7	62	3	c55_ERPs			644	14.7	580	0.73
636	7.96	81	1	c55_ERPs			636	7.96	652	-4.85
568	11.06	81	2	c55_ERPs			568	11.06	676	-3.64
572	7.67	81	3	c55_ERPs			572	7.67	600	-3.98
656	1.06	54	1	c56_ERPs			656	1.06	512	1.55
620	0.51	54	2	c56_ERPs			620	0.51	532	1.35
568	2.62	54	3	c56_ERPs			568	2.62	504	0.45
652	3.55	55	1	c56_ERPs			652	3.55	552	0.53
612	3.36	55	2	c56_ERPs			612	3.36	536	0.97
564	5.21	55	3	c56_ERPs			564	5.21	552	-0.28
656	2.12	62	1	c56_ERPs			656	2.12	552	1.06
616	1.53	62	2	c56_ERPs			616	1.53	532	1.36
568	3.52	62	3	c56_ERPs			568	3.52	548	0.15
612	3.53	81	1	c56_ERPs			612	3.53	552	0.3
568	3.97	81	2	c56_ERPs			568	3.97	532	1.24
544	5.87	81	3	c56_ERPs			544	5.87	584	0.27
620	7.15	54	1	c57_ERPs			620	7.15	656	0.93
528	5.53	54	2	c57_ERPs			528	5.53	528	2.67
596	6.29	54	3	c57_ERPs			596	6.29	692	0.19
620	7.28	55	1	c57_ERPs			620	7.28	648	0.89
532	5.99	55	2	c57_ERPs			532	5.99	680	2.52
596	6.77	55	3	c57_ERPs			596	6.77	692	1.24
620	7.02	62	1	c57_ERPs			620	7.02	652	-0.08
536	5.99	62	2	c57_ERPs			536	5.99	676	2.48
596	6.61	62	3	c57_ERPs			596	6.61	692	-0.06
620	6.14	81	1	c57_ERPs			620	6.14	648	1.89
528	5.74	81	2	c57_ERPs			528	5.74	676	3.03
548	6.4	81	3	c57_ERPs			548	6.4	696	2.05
696	0.12	54	1	c58_ERPs			696	0.12	504	-0.37
648	1.87	54	2	c58_ERPs			648	1.87	688	-0.86
684	1.03	54	3	c58_ERPs			684	1.03	540	-2.24
696	-1.34	55	1	c58_ERPs			696	-1.34	676	-3.4
660	0.45	55	2	c58_ERPs			660	0.45	692	-2.28
684	-0.66	55	3	c58_ERPs			684	-0.66	700	-1.65
668	1.76	62	1	c58_ERPs			668	1.76	500	-0.81
652	4.91	62	2	c58_ERPs			652	4.91	688	0.62
692	3.69	62	3	c58_ERPs			692	3.69	528	2.06
680	-1.41	81	1	c58_ERPs			680	-1.41	672	-1.58
656	0.53	81	2	c58_ERPs			656	0.53	688	-1.16
684	-0.88	81	3	c58_ERPs			684	-0.88	700	-2.27
604	1.84	54	1	c59_ERPs			604	1.84	620	1.59
532	0.8	54	2	c59_ERPs			532	0.8	692	-2.44
624	0.4	54	3	c59_ERPs			624	0.4	608	4.71
700	0.09	55	1	c59_ERPs			700	0.09	528	3.46
612	0.02	55	2	c59_ERPs			612	0.02	580	8.37
620	-1.09	55	3	c59_ERPs			620	-1.09	636	-2.26
664	2.4	62	1	c59_ERPs			664	2.4	628	3.04
556	0.25	62	2	c59_ERPs			556	0.25	660	4.36
628	0.65	62	3	c59_ERPs			628	0.65	608	5.07
700	0.27	81	1	c59_ERPs			700	0.27	540	-3.22
612	0.46	81	2	c59_ERPs			612	0.46	628	5.13
604	0.26	81	3	c59_ERPs			604	0.26	616	7.52
576	0.88	54	1	c60_ERPs			576	0.88	700	0.27
640	-0.25	54	2	c60_ERPs			640	-0.25	624	3.25
632	-2.13	54	3	c60_ERPs			632	-2.13	604	3.22
528	-0.67	55	1	c60_ERPs			528	-0.67	692	-1.61
644	-0.7	55	2	c60_ERPs			644	-0.7	688	1.3
532	-1.77	55	3	c60_ERPs			532	-1.77	684	2.75
588	1.72	62	1	c60_ERPs			588	1.72	700	0.78
624	1.07	62	2	c60_ERPs			624	1.07	584	6.53
536	0.39	62	3	c60_ERPs			536	0.39	592	3.85
580	0.04	81	1	c60_ERPs			580	0.04	700	-0.43
644	-0.09	81	2	c60_ERPs			644	-0.09	696	1.84
632	-0.12	81	3	c60_ERPs			632	-0.12	596	1.48
568	1.05	54	1	c61_ERPs			568	1.05	508	0.64
564	-1.08	54	2	c61_ERPs			564	-1.08	516	0.54
584	-0.13	54	3	c61_ERPs			584	-0.13	532	0.68
560	-1.03	55	1	c61_ERPs			560	-1.03	532	-0.72
564	-2.09	55	2	c61_ERPs			564	-2.09	512	0.34
580	-1.07	55	3	c61_ERPs			580	-1.07	596	1.16
536	-0.16	62	1	c61_ERPs			536	-0.16	504	0.42
688	-0.43	62	2	c61_ERPs			688	-0.43	520	0.63
688	0.08	62	3	c61_ERPs			688	0.08	560	0.62
548	-3.57	81	1	c61_ERPs			548	-3.57	536	-1.97
568	-3.59	81	2	c61_ERPs			568	-3.59	512	-0.39
644	-2.48	81	3	c61_ERPs			644	-2.48	600	0.57
504	3.39	54	1	c62_ERPs			504	3.39	656	-0.81
500	2.09	54	2	c62_ERPs			500	2.09	656	0.27
532	3.7	54	3	c62_ERPs			532	3.7	520	0.04
504	3.29	55	1	c62_ERPs			504	3.29	700	-1.63
512	2.81	55	2	c62_ERPs			512	2.81	656	-0.5
528	3.74	55	3	c62_ERPs			528	3.74	520	-1.06
504	3.24	62	1	c62_ERPs			504	3.24	520	-1.07
512	2.7	62	2	c62_ERPs			512	2.7	524	0.16
528	3.8	62	3	c62_ERPs			528	3.8	520	-0.16
528	3.44	81	1	c62_ERPs			528	3.44	700	-1.6
592	4.48	81	2	c62_ERPs			592	4.48	656	-0.86
528	4.23	81	3	c62_ERPs			528	4.23	592	-1.46
644	1.8	54	1	c63_ERPs			644	1.8	552	-0.9
688	1.87	54	2	c63_ERPs			688	1.87	596	0.28
628	1.36	54	3	c63_ERPs			628	1.36	520	-0.3
644	0.76	55	1	c63_ERPs			644	0.76	700	-1.73
688	1.54	55	2	c63_ERPs			688	1.54	656	-0.3
632	0.68	55	3	c63_ERPs			632	0.68	520	-0.93
644	4.44	62	1	c63_ERPs			644	4.44	520	-1.04
688	5.48	62	2	c63_ERPs			688	5.48	528	-0.08
628	4.7	62	3	c63_ERPs			628	4.7	520	-0.43
648	0.93	81	1	c63_ERPs			648	0.93	700	-1.69
692	1.41	81	2	c63_ERPs			692	1.41	656	-0.53
632	1.03	81	3	c63_ERPs			632	1.03	600	-1.23
672	5.04	54	1	c64_ERPs			672	5.04	600	-0.17
636	5.26	54	2	c64_ERPs			636	5.26	664	-0.8
700	3.85	54	3	c64_ERPs			700	3.85	516	-0.92
676	5.19	55	1	c64_ERPs			676	5.19	600	-0.26
672	6.58	55	2	c64_ERPs			672	6.58	672	-1
676	2.94	55	3	c64_ERPs			676	2.94	520	-1.18
680	5.03	62	1	c64_ERPs			680	5.03	600	0.64
672	7.01	62	2	c64_ERPs			672	7.01	664	0.35
680	3.45	62	3	c64_ERPs			680	3.45	516	-0.57
684	4.42	81	1	c64_ERPs			684	4.42	604	-0.75
672	6.36	81	2	c64_ERPs			672	6.36	696	-1.42
676	3.24	81	3	c64_ERPs			676	3.24	524	-1.44
680	-2.54	54	1	c65_ERPs			680	-2.54
696	-2.61	54	2	c65_ERPs			696	-2.61
516	-1.99	54	3	c65_ERPs			516	-1.99
668	-1.64	55	1	c65_ERPs			668	-1.64
692	-0.38	55	2	c65_ERPs			692	-0.38
508	-0.12	55	3	c65_ERPs			508	-0.12
676	-3.33	62	1	c65_ERPs			676	-3.33
696	-3.36	62	2	c65_ERPs			696	-3.36
520	-2.84	62	3	c65_ERPs			520	-2.84
664	-1.5	81	1	c65_ERPs			664	-1.5
692	-0.11	81	2	c65_ERPs			692	-0.11
652	0.21	81	3	c65_ERPs			652	0.21
504	1.1	54	1	c66_ERPs			504	1.1
660	0.25	54	2	c66_ERPs			660	0.25
564	1.54	54	3	c66_ERPs			564	1.54
644	0.99	55	1	c66_ERPs			644	0.99
672	3.89	55	2	c66_ERPs			672	3.89
656	1.12	55	3	c66_ERPs			656	1.12
644	2.8	62	1	c66_ERPs			644	2.8
668	1.35	62	2	c66_ERPs			668	1.35
644	2.78	62	3	c66_ERPs			644	2.78
616	7.53	81	1	c66_ERPs			616	7.53
684	8.75	81	2	c66_ERPs			684	8.75
576	13.77	81	3	c66_ERPs			576	13.77
700	2.31	54	1	c67_ERPs			700	2.31
580	0.65	54	2	c67_ERPs			580	0.65
536	1.44	54	3	c67_ERPs			536	1.44
696	1.45	55	1	c67_ERPs			696	1.45
600	1.67	55	2	c67_ERPs			600	1.67
536	0.59	55	3	c67_ERPs			536	0.59
696	3.16	62	1	c67_ERPs			696	3.16
604	1.35	62	2	c67_ERPs			604	1.35
544	2.48	62	3	c67_ERPs			544	2.48
696	1.05	81	1	c67_ERPs			696	1.05
608	2.23	81	2	c67_ERPs			608	2.23
592	2.15	81	3	c67_ERPs			592	2.15
520	0.92	54	1	c68_ERPs			520	0.92
528	-0.03	54	2	c68_ERPs			528	-0.03
520	2.87	54	3	c68_ERPs			520	2.87
520	0.84	55	1	c68_ERPs			520	0.84
524	0.49	55	2	c68_ERPs			524	0.49
508	1.78	55	3	c68_ERPs			508	1.78
544	0.7	62	1	c68_ERPs			544	0.7
524	-2.44	62	2	c68_ERPs			524	-2.44
524	3.94	62	3	c68_ERPs			524	3.94
516	-0.41	81	1	c68_ERPs			516	-0.41
520	0.35	81	2	c68_ERPs			520	0.35
536	2.19	81	3	c68_ERPs			536	2.19
512	0.63	54	1	c69_ERPs			512	0.63
528	1.42	54	2	c69_ERPs			528	1.42
584	0.94	54	3	c69_ERPs			584	0.94
512	0.25	55	1	c69_ERPs			512	0.25
668	1.22	55	2	c69_ERPs			668	1.22
524	0.88	55	3	c69_ERPs			524	0.88
512	0.45	62	1	c69_ERPs			512	0.45
668	1.2	62	2	c69_ERPs			668	1.2
584	0.8	62	3	c69_ERPs			584	0.8
656	0.22	81	1	c69_ERPs			656	0.22
596	1.49	81	2	c69_ERPs			596	1.49
524	1.37	81	3	c69_ERPs			524	1.37
576	1.39	54	1	c70_ERPs			576	1.39
540	0.93	54	2	c70_ERPs			540	0.93
556	0.76	54	3	c70_ERPs			556	0.76
564	-0.47	55	1	c70_ERPs			564	-0.47
608	0.43	55	2	c70_ERPs			608	0.43
556	-0.13	55	3	c70_ERPs			556	-0.13
568	1.7	62	1	c70_ERPs			568	1.7
584	1.36	62	2	c70_ERPs			584	1.36
564	1.07	62	3	c70_ERPs			564	1.07
668	-0.11	81	1	c70_ERPs			668	-0.11
604	0.32	81	2	c70_ERPs			604	0.32
548	-0.3	81	3	c70_ERPs			548	-0.3
680	-0.67	54	1	c71_ERPs			680	-0.67
664	-1.15	54	2	c71_ERPs			664	-1.15
668	-1.55	54	3	c71_ERPs			668	-1.55
608	-0.78	55	1	c71_ERPs			608	-0.78
648	-0.36	55	2	c71_ERPs			648	-0.36
676	-0.54	55	3	c71_ERPs			676	-0.54
668	0.07	62	1	c71_ERPs			668	0.07
656	0.71	62	2	c71_ERPs			656	0.71
676	-0.39	62	3	c71_ERPs			676	-0.39
684	-1.48	81	1	c71_ERPs			684	-1.48
672	-0.26	81	2	c71_ERPs			672	-0.26
668	-0.52	81	3	c71_ERPs			668	-0.52
544	3.72	54	1	c73_ERPs			544	3.72
604	4.52	54	2	c73_ERPs			604	4.52
540	5.08	54	3	c73_ERPs			540	5.08
588	3.49	55	1	c73_ERPs			588	3.49
604	3.76	55	2	c73_ERPs			604	3.76
540	4.81	55	3	c73_ERPs			540	4.81
588	3.42	62	1	c73_ERPs			588	3.42
604	4.21	62	2	c73_ERPs			604	4.21
540	5.46	62	3	c73_ERPs			540	5.46
528	2.39	81	1	c73_ERPs			528	2.39
508	3.41	81	2	c73_ERPs			508	3.41
540	3.52	81	3	c73_ERPs			540	3.52
628	-0.04	54	1	c74_ERPs			628	-0.04
616	2.86	54	2	c74_ERPs			616	2.86
568	0.13	54	3	c74_ERPs			568	0.13
668	0.07	55	1	c74_ERPs			668	0.07
660	0.35	55	2	c74_ERPs			660	0.35
644	2.08	55	3	c74_ERPs			644	2.08
660	0.9	62	1	c74_ERPs			660	0.9
572	2.47	62	2	c74_ERPs			572	2.47
572	-0.41	62	3	c74_ERPs			572	-0.41
540	-1.56	81	1	c74_ERPs			540	-1.56
664	-0.81	81	2	c74_ERPs			664	-0.81
644	1.97	81	3	c74_ERPs			644	1.97
632	3.19	54	1	c75_ERPs			632	3.19
580	3.88	54	2	c75_ERPs			580	3.88
672	3.3	54	3	c75_ERPs			672	3.3
624	3.71	55	1	c75_ERPs			624	3.71
540	4.64	55	2	c75_ERPs			540	4.64
672	3.85	55	3	c75_ERPs			672	3.85
676	3.86	62	1	c75_ERPs			676	3.86
644	4.92	62	2	c75_ERPs			644	4.92
672	4.37	62	3	c75_ERPs			672	4.37
624	3.58	81	1	c75_ERPs			624	3.58
540	4.45	81	2	c75_ERPs			540	4.45
676	3.7	81	3	c75_ERPs			676	3.7
512	2.06	54	1	p02_ERPs
520	2.26	54	2	p02_ERPs
524	1.64	54	3	p02_ERPs
512	2.07	55	1	p02_ERPs
524	2.05	55	2	p02_ERPs
524	1.82	55	3	p02_ERPs
508	1.89	62	1	p02_ERPs
524	2.13	62	2	p02_ERPs
524	0.22	62	3	p02_ERPs
508	0.83	81	1	p02_ERPs
532	0.56	81	2	p02_ERPs
504	1.28	81	3	p02_ERPs
688	-4.56	54	1	p03_ERPs
680	-4.99	54	2	p03_ERPs
616	-4.28	54	3	p03_ERPs
660	-5.87	55	1	p03_ERPs
680	-5.91	55	2	p03_ERPs
696	-5.12	55	3	p03_ERPs
692	-4.28	62	1	p03_ERPs
680	-4.16	62	2	p03_ERPs
592	-3.06	62	3	p03_ERPs
656	-8.81	81	1	p03_ERPs
680	-8.32	81	2	p03_ERPs
692	-8.12	81	3	p03_ERPs
624	0.46	54	1	p04_ERPs
592	2.08	54	2	p04_ERPs
664	1.02	54	3	p04_ERPs
636	1.23	55	1	p04_ERPs
596	0.13	55	2	p04_ERPs
664	-0.09	55	3	p04_ERPs
504	4.18	62	1	p04_ERPs
664	1.85	62	2	p04_ERPs
672	6.55	62	3	p04_ERPs
544	3.43	81	1	p04_ERPs
656	-0.1	81	2	p04_ERPs
576	4.98	81	3	p04_ERPs
604	-1.23	54	1	p06_ERPs
672	-0.28	54	2	p06_ERPs
684	-1.74	54	3	p06_ERPs
624	-2.35	55	1	p06_ERPs
672	-0.09	55	2	p06_ERPs
644	-1.71	55	3	p06_ERPs
620	0.11	62	1	p06_ERPs
672	0.52	62	2	p06_ERPs
684	-0.31	62	3	p06_ERPs
696	-2.36	81	1	p06_ERPs
580	-0.13	81	2	p06_ERPs
640	-1.1	81	3	p06_ERPs
592	-0.58	54	1	p07_ERPs
524	-2.12	54	2	p07_ERPs
540	-0.73	54	3	p07_ERPs
560	-0.62	55	1	p07_ERPs
588	-2.26	55	2	p07_ERPs
540	-0.43	55	3	p07_ERPs
580	-0.85	62	1	p07_ERPs
548	-2.05	62	2	p07_ERPs
544	-0.55	62	3	p07_ERPs
536	-1.39	81	1	p07_ERPs
572	-1.15	81	2	p07_ERPs
544	-1.45	81	3	p07_ERPs
504	0.26	54	1	p08_ERPs
560	1.74	54	2	p08_ERPs
556	1.73	54	3	p08_ERPs
500	0.55	55	1	p08_ERPs
588	2.04	55	2	p08_ERPs
584	2.21	55	3	p08_ERPs
504	0.34	62	1	p08_ERPs
592	2.07	62	2	p08_ERPs
556	1.99	62	3	p08_ERPs
500	-0.37	81	1	p08_ERPs
592	1.95	81	2	p08_ERPs
692	1.68	81	3	p08_ERPs
664	-6.33	54	1	p09_ERPs
524	1.16	54	2	p09_ERPs
560	-7.55	54	3	p09_ERPs
672	-3.46	55	1	p09_ERPs
684	-0.94	55	2	p09_ERPs
644	3.07	55	3	p09_ERPs
664	-2.29	62	1	p09_ERPs
552	-1.07	62	2	p09_ERPs
568	-2.16	62	3	p09_ERPs
668	-6.03	81	1	p09_ERPs
684	-7.64	81	2	p09_ERPs
644	1.42	81	3	p09_ERPs
600	-5.47	54	1	p11_ERPs
508	-4.52	54	2	p11_ERPs
652	-5.51	54	3	p11_ERPs
596	-4.24	55	1	p11_ERPs
528	-3.45	55	2	p11_ERPs
652	-5.16	55	3	p11_ERPs
560	-4.44	62	1	p11_ERPs
532	-3.88	62	2	p11_ERPs
652	-3.04	62	3	p11_ERPs
560	-3.88	81	1	p11_ERPs
528	-3.15	81	2	p11_ERPs
652	-3.72	81	3	p11_ERPs
668	-0.54	54	1	p12_ERPs
612	-1.06	54	2	p12_ERPs
632	-0.56	54	3	p12_ERPs
672	-2.35	55	1	p12_ERPs
620	-2.02	55	2	p12_ERPs
628	-0.37	55	3	p12_ERPs
668	0.36	62	1	p12_ERPs
620	0.57	62	2	p12_ERPs
628	2.64	62	3	p12_ERPs
672	-4.8	81	1	p12_ERPs
632	-3	81	2	p12_ERPs
632	-0.75	81	3	p12_ERPs
600	3.25	54	1	p13_ERPs
616	-0.05	54	2	p13_ERPs
608	1.46	54	3	p13_ERPs
524	-0.68	55	1	p13_ERPs
580	-1.23	55	2	p13_ERPs
608	2.16	55	3	p13_ERPs
604	-0.63	62	1	p13_ERPs
572	2.32	62	2	p13_ERPs
560	0.85	62	3	p13_ERPs
596	-2.01	81	1	p13_ERPs
648	-3	81	2	p13_ERPs
608	3.08	81	3	p13_ERPs
696	4.35	54	1	p14_ERPs
504	3.26	54	2	p14_ERPs
664	3.06	54	3	p14_ERPs
620	3.33	55	1	p14_ERPs
504	2.87	55	2	p14_ERPs
624	3.07	55	3	p14_ERPs
624	4.95	62	1	p14_ERPs
592	5.03	62	2	p14_ERPs
624	4.61	62	3	p14_ERPs
620	2.54	81	1	p14_ERPs
504	2.2	81	2	p14_ERPs
624	2.32	81	3	p14_ERPs
672	1.93	54	1	p15_ERPs
572	3.5	54	2	p15_ERPs
572	4.56	54	3	p15_ERPs
668	1.85	55	1	p15_ERPs
572	4.02	55	2	p15_ERPs
572	4.56	55	3	p15_ERPs
672	2.13	62	1	p15_ERPs
580	4.12	62	2	p15_ERPs
572	5.08	62	3	p15_ERPs
668	1.46	81	1	p15_ERPs
572	3.49	81	2	p15_ERPs
568	3.98	81	3	p15_ERPs
516	5.1	54	1	p16_ERPs
620	2.25	54	2	p16_ERPs
520	5.13	54	3	p16_ERPs
688	2.52	55	1	p16_ERPs
624	-1.74	55	2	p16_ERPs
644	-2.59	55	3	p16_ERPs
516	4.32	62	1	p16_ERPs
532	1.5	62	2	p16_ERPs
524	2.16	62	3	p16_ERPs
684	2.81	81	1	p16_ERPs
696	-1.75	81	2	p16_ERPs
528	-8.61	81	3	p16_ERPs
548	0.92	54	1	p17_ERPs
512	0.29	54	2	p17_ERPs
532	0.89	54	3	p17_ERPs
544	1.19	55	1	p17_ERPs
508	0.25	55	2	p17_ERPs
532	1.42	55	3	p17_ERPs
540	1.33	62	1	p17_ERPs
508	0.67	62	2	p17_ERPs
532	1.72	62	3	p17_ERPs
696	0.74	81	1	p17_ERPs
504	0.22	81	2	p17_ERPs
532	1.85	81	3	p17_ERPs
684	-0.44	54	1	p18_ERPs
664	2.01	54	2	p18_ERPs
680	2.07	54	3	p18_ERPs
684	0.59	55	1	p18_ERPs
672	1.75	55	2	p18_ERPs
688	2.33	55	3	p18_ERPs
664	0.72	62	1	p18_ERPs
668	1.56	62	2	p18_ERPs
684	2.54	62	3	p18_ERPs
688	0.42	81	1	p18_ERPs
668	0.45	81	2	p18_ERPs
680	0.15	81	3	p18_ERPs
576	1.86	54	1	p20_ERPs
608	2.21	54	2	p20_ERPs
588	3	54	3	p20_ERPs
624	1.25	55	1	p20_ERPs
608	1.68	55	2	p20_ERPs
620	2.86	55	3	p20_ERPs
700	0.54	62	1	p20_ERPs
612	0.36	62	2	p20_ERPs
592	1.91	62	3	p20_ERPs
620	1.9	81	1	p20_ERPs
632	1.54	81	2	p20_ERPs
560	2.81	81	3	p20_ERPs
684	-1.44	54	1	p21_ERPs
684	-2.09	54	2	p21_ERPs
512	-1.26	54	3	p21_ERPs
680	-1.87	55	1	p21_ERPs
548	-2.03	55	2	p21_ERPs
612	-1.59	55	3	p21_ERPs
676	0.8	62	1	p21_ERPs
620	0.7	62	2	p21_ERPs
616	1.51	62	3	p21_ERPs
648	-2.17	81	1	p21_ERPs
548	-2.49	81	2	p21_ERPs
508	-2.87	81	3	p21_ERPs
656	1.77	54	1	p22_ERPs
620	-0.06	54	2	p22_ERPs
644	-0.38	54	3	p22_ERPs
648	1.24	55	1	p22_ERPs
652	1.85	55	2	p22_ERPs
592	2.21	55	3	p22_ERPs
556	1.36	62	1	p22_ERPs
644	0.04	62	2	p22_ERPs
636	3.17	62	3	p22_ERPs
520	-0.05	81	1	p22_ERPs
688	0.4	81	2	p22_ERPs
592	1.2	81	3	p22_ERPs
580	-1.54	54	1	p23_ERPs
612	-2.41	54	2	p23_ERPs
556	-1.75	54	3	p23_ERPs
576	-2.01	55	1	p23_ERPs
612	-3.07	55	2	p23_ERPs
636	-2.09	55	3	p23_ERPs
576	-0.98	62	1	p23_ERPs
616	-1.24	62	2	p23_ERPs
552	-0.28	62	3	p23_ERPs
528	-3.21	81	1	p23_ERPs
616	-4.05	81	2	p23_ERPs
532	-3.58	81	3	p23_ERPs
680	0.37	54	1	p24_ERPs
676	0.32	54	2	p24_ERPs
672	-1.08	54	3	p24_ERPs
684	-0.43	55	1	p24_ERPs
672	-0.36	55	2	p24_ERPs
636	-1.27	55	3	p24_ERPs
680	0.38	62	1	p24_ERPs
672	1.04	62	2	p24_ERPs
632	-0.34	62	3	p24_ERPs
676	-0.42	81	1	p24_ERPs
672	-0.68	81	2	p24_ERPs
632	-0.99	81	3	p24_ERPs
500	1.96	54	1	p25_ERPs
516	3.25	54	2	p25_ERPs
528	3.17	54	3	p25_ERPs
500	2.99	55	1	p25_ERPs
516	4.42	55	2	p25_ERPs
528	4	55	3	p25_ERPs
504	1.87	62	1	p25_ERPs
516	3.27	62	2	p25_ERPs
604	3.38	62	3	p25_ERPs
668	0.33	81	1	p25_ERPs
668	0.9	81	2	p25_ERPs
612	0.87	81	3	p25_ERPs
684	-0.72	54	1	p26_ERPs
612	0.11	54	2	p26_ERPs
640	-1.93	54	3	p26_ERPs
612	0.59	55	1	p26_ERPs
612	-1.53	55	2	p26_ERPs
648	-0.65	55	3	p26_ERPs
612	0.69	62	1	p26_ERPs
612	-1.02	62	2	p26_ERPs
644	-0.8	62	3	p26_ERPs
612	0.42	81	1	p26_ERPs
612	-1.21	81	2	p26_ERPs
652	-0.92	81	3	p26_ERPs
508	3.56	54	1	p27_ERPs
540	2.17	54	2	p27_ERPs
524	1.45	54	3	p27_ERPs
508	2.28	55	1	p27_ERPs
584	3.32	55	2	p27_ERPs
524	3.55	55	3	p27_ERPs
512	2	62	1	p27_ERPs
540	2.65	62	2	p27_ERPs
524	1.99	62	3	p27_ERPs
508	0.98	81	1	p27_ERPs
584	0.5	81	2	p27_ERPs
524	2.45	81	3	p27_ERPs
604	5.3	54	1	p28_ERPs
600	3.13	54	2	p28_ERPs
552	4.98	54	3	p28_ERPs
612	16.98	55	1	p28_ERPs
640	10.65	55	2	p28_ERPs
556	-2.59	55	3	p28_ERPs
528	6.23	62	1	p28_ERPs
596	3.17	62	2	p28_ERPs
552	7.12	62	3	p28_ERPs
620	2.56	81	1	p28_ERPs
552	3.75	81	2	p28_ERPs
556	6.3	81	3	p28_ERPs
696	2.6	54	1	p29_ERPs
676	2.37	54	2	p29_ERPs
640	1.6	54	3	p29_ERPs
580	-0.98	55	1	p29_ERPs
616	0.06	55	2	p29_ERPs
548	0.9	55	3	p29_ERPs
700	2.19	62	1	p29_ERPs
604	2.93	62	2	p29_ERPs
676	3.79	62	3	p29_ERPs
600	1.8	81	1	p29_ERPs
680	2.78	81	2	p29_ERPs
632	1.86	81	3	p29_ERPs
688	1.05	54	1	p30_ERPs
672	1.05	54	2	p30_ERPs
604	1.05	54	3	p30_ERPs
688	0.03	55	1	p30_ERPs
672	0.83	55	2	p30_ERPs
600	-0.39	55	3	p30_ERPs
688	1.98	62	1	p30_ERPs
672	1.9	62	2	p30_ERPs
604	0.73	62	3	p30_ERPs
692	-0.98	81	1	p30_ERPs
672	-0.02	81	2	p30_ERPs
600	-1.14	81	3	p30_ERPs
632	1.57	54	1	p31_ERPs
664	2.51	54	2	p31_ERPs
672	4.52	54	3	p31_ERPs
656	1.02	55	1	p31_ERPs
620	1.83	55	2	p31_ERPs
640	4.19	55	3	p31_ERPs
692	2.69	62	1	p31_ERPs
620	3.97	62	2	p31_ERPs
604	3.88	62	3	p31_ERPs
688	0.84	81	1	p31_ERPs
668	0.11	81	2	p31_ERPs
644	3.78	81	3	p31_ERPs
680	3.16	54	1	p32_ERPs
680	3.56	54	2	p32_ERPs
676	4.05	54	3	p32_ERPs
612	2.44	55	1	p32_ERPs
520	5.58	55	2	p32_ERPs
672	6.26	55	3	p32_ERPs
672	6.13	62	1	p32_ERPs
572	4.56	62	2	p32_ERPs
672	7.32	62	3	p32_ERPs
672	1.76	81	1	p32_ERPs
692	3.57	81	2	p32_ERPs
668	4.84	81	3	p32_ERPs
540	1.15	54	1	p33_ERPs
572	-0.33	54	2	p33_ERPs
640	2.93	54	3	p33_ERPs
540	2.5	55	1	p33_ERPs
604	1.99	55	2	p33_ERPs
640	5.57	55	3	p33_ERPs
540	2.6	62	1	p33_ERPs
572	1.61	62	2	p33_ERPs
636	5.19	62	3	p33_ERPs
568	2.56	81	1	p33_ERPs
608	1.1	81	2	p33_ERPs
556	4.68	81	3	p33_ERPs
620	1.42	54	1	p34_ERPs
616	5.08	54	2	p34_ERPs
584	-2.3	54	3	p34_ERPs
628	3.28	55	1	p34_ERPs
544	5.05	55	2	p34_ERPs
624	-1.72	55	3	p34_ERPs
632	2.9	62	1	p34_ERPs
616	5.85	62	2	p34_ERPs
620	-0.29	62	3	p34_ERPs
628	2.82	81	1	p34_ERPs
548	5.78	81	2	p34_ERPs
528	-7.62	81	3	p34_ERPs
656	3.71	54	1	p35_ERPs
632	2.1	54	2	p35_ERPs
636	-0.26	54	3	p35_ERPs
660	4.06	55	1	p35_ERPs
632	3.27	55	2	p35_ERPs
636	0.09	55	3	p35_ERPs
576	4.32	62	1	p35_ERPs
632	2.94	62	2	p35_ERPs
632	-0.56	62	3	p35_ERPs
580	3.56	81	1	p35_ERPs
632	3.03	81	2	p35_ERPs
640	0.52	81	3	p35_ERPs
508	2.27	54	1	p36_ERPs
536	1.19	54	2	p36_ERPs
660	0.28	54	3	p36_ERPs
504	2.5	55	1	p36_ERPs
536	1.97	55	2	p36_ERPs
668	2.38	55	3	p36_ERPs
508	2.46	62	1	p36_ERPs
536	1.46	62	2	p36_ERPs
568	1.22	62	3	p36_ERPs
500	2.09	81	1	p36_ERPs
536	1.71	81	2	p36_ERPs
676	1.69	81	3	p36_ERPs
564	3.51	54	1	p37_ERPs
596	4.94	54	2	p37_ERPs
620	4.45	54	3	p37_ERPs
568	3.39	55	1	p37_ERPs
596	4.75	55	2	p37_ERPs
620	4.32	55	3	p37_ERPs
564	3.73	62	1	p37_ERPs
596	4.97	62	2	p37_ERPs
620	4.72	62	3	p37_ERPs
568	2.06	81	1	p37_ERPs
596	3.02	81	2	p37_ERPs
620	2.84	81	3	p37_ERPs
564	0.18	54	1	p38_ERPs
572	1.7	54	2	p38_ERPs
568	1.44	54	3	p38_ERPs
592	-2.54	55	1	p38_ERPs
548	0.26	55	2	p38_ERPs
532	0.76	55	3	p38_ERPs
592	-1.66	62	1	p38_ERPs
540	0.66	62	2	p38_ERPs
524	0.16	62	3	p38_ERPs
668	-2.65	81	1	p38_ERPs
556	0.32	81	2	p38_ERPs
632	1.1	81	3	p38_ERPs
668	-1.67	54	1	p39_ERPs
636	-1.63	54	2	p39_ERPs
676	-1.96	54	3	p39_ERPs
672	-2.61	55	1	p39_ERPs
640	-2.5	55	2	p39_ERPs
676	-3.04	55	3	p39_ERPs
668	-1.24	62	1	p39_ERPs
640	-0.85	62	2	p39_ERPs
680	-0.73	62	3	p39_ERPs
676	-3.89	81	1	p39_ERPs
644	-3.87	81	2	p39_ERPs
680	-4.51	81	3	p39_ERPs
640	1.8	54	1	p40_ERPs
620	1.62	54	2	p40_ERPs
656	0.55	54	3	p40_ERPs
644	2	55	1	p40_ERPs
620	1.92	55	2	p40_ERPs
660	1.9	55	3	p40_ERPs
652	1.29	62	1	p40_ERPs
656	1.2	62	2	p40_ERPs
608	1.3	62	3	p40_ERPs
648	2.04	81	1	p40_ERPs
664	1.42	81	2	p40_ERPs
672	1.72	81	3	p40_ERPs
688	2.29	54	1	p41_ERPs
620	6.71	54	2	p41_ERPs
672	2.9	54	3	p41_ERPs
608	0.72	55	1	p41_ERPs
620	3.4	55	2	p41_ERPs
664	5.26	55	3	p41_ERPs
596	5.96	62	1	p41_ERPs
620	4.86	62	2	p41_ERPs
660	6.19	62	3	p41_ERPs
512	-0.53	81	1	p41_ERPs
532	2.24	81	2	p41_ERPs
584	5.05	81	3	p41_ERPs
668	3.15	54	1	p42_ERPs
560	1.09	54	2	p42_ERPs
656	4.72	54	3	p42_ERPs
672	2.3	55	1	p42_ERPs
692	2.39	55	2	p42_ERPs
656	2.87	55	3	p42_ERPs
540	3.36	62	1	p42_ERPs
560	2.67	62	2	p42_ERPs
656	3.14	62	3	p42_ERPs
676	1.38	81	1	p42_ERPs
536	1.33	81	2	p42_ERPs
656	2.82	81	3	p42_ERPs
520	3.78	54	1	p43_ERPs
556	3.14	54	2	p43_ERPs
648	2.61	54	3	p43_ERPs
520	4.34	55	1	p43_ERPs
560	3.67	55	2	p43_ERPs
648	2.98	55	3	p43_ERPs
532	5.53	62	1	p43_ERPs
572	2.21	62	2	p43_ERPs
672	3.69	62	3	p43_ERPs
512	6.53	81	1	p43_ERPs
624	3.09	81	2	p43_ERPs
520	2.22	81	3	p43_ERPs
508	-1.17	54	1	p44_ERPs
536	-0.86	54	2	p44_ERPs
696	-1.26	54	3	p44_ERPs
504	-2.35	55	1	p44_ERPs
584	-1.97	55	2	p44_ERPs
696	-2.09	55	3	p44_ERPs
504	0.05	62	1	p44_ERPs
536	-0.25	62	2	p44_ERPs
700	-0.16	62	3	p44_ERPs
504	-4.02	81	1	p44_ERPs
584	-1.95	81	2	p44_ERPs
692	-2.25	81	3	p44_ERPs
696	-1.4	54	1	p46_ERPs
640	-1.09	54	2	p46_ERPs
640	-0.65	54	3	p46_ERPs
696	-1.83	55	1	p46_ERPs
684	-1.69	55	2	p46_ERPs
640	-1.28	55	3	p46_ERPs
692	-2.07	62	1	p46_ERPs
540	-0.92	62	2	p46_ERPs
640	-0.51	62	3	p46_ERPs
692	-2.34	81	1	p46_ERPs
684	-3.11	81	2	p46_ERPs
636	-2.25	81	3	p46_ERPs
536	3.01	54	1	p48_ERPs
520	3.89	54	2	p48_ERPs
536	4.96	54	3	p48_ERPs
536	4.12	55	1	p48_ERPs
580	4.72	55	2	p48_ERPs
536	5.86	55	3	p48_ERPs
540	5.14	62	1	p48_ERPs
576	6.8	62	2	p48_ERPs
532	6.7	62	3	p48_ERPs
540	1.12	81	1	p48_ERPs
624	1.14	81	2	p48_ERPs
532	3.13	81	3	p48_ERPs
600	1.75	54	1	p49_ERPs
504	2.4	54	2	p49_ERPs
608	2.31	54	3	p49_ERPs
600	1.84	55	1	p49_ERPs
560	2.44	55	2	p49_ERPs
656	2.21	55	3	p49_ERPs
600	1.89	62	1	p49_ERPs
560	2.64	62	2	p49_ERPs
692	2.29	62	3	p49_ERPs
680	1.05	81	1	p49_ERPs
560	1.85	81	2	p49_ERPs
660	1.21	81	3	p49_ERPs
532	2.51	54	1	p50_ERPs
520	1.83	54	2	p50_ERPs
680	-0.84	54	3	p50_ERPs
532	1.37	55	1	p50_ERPs
692	1.03	55	2	p50_ERPs
680	-0.49	55	3	p50_ERPs
632	2.4	62	1	p50_ERPs
692	-1.3	62	2	p50_ERPs
680	-0.64	62	3	p50_ERPs
532	1.35	81	1	p50_ERPs
524	0.82	81	2	p50_ERPs
528	-0.98	81	3	p50_ERPs
696	2.54	54	1	p51_ERPs
632	1.1	54	2	p51_ERPs
664	3.03	54	3	p51_ERPs
696	2.51	55	1	p51_ERPs
604	2.98	55	2	p51_ERPs
668	4.95	55	3	p51_ERPs
696	3.74	62	1	p51_ERPs
636	5.45	62	2	p51_ERPs
668	5.97	62	3	p51_ERPs
696	1.8	81	1	p51_ERPs
604	2.28	81	2	p51_ERPs
664	1	81	3	p51_ERPs
640	-0.23	54	1	p52_ERPs
512	0.99	54	2	p52_ERPs
568	1.47	54	3	p52_ERPs
520	2.04	55	1	p52_ERPs
676	4.59	55	2	p52_ERPs
652	4.18	55	3	p52_ERPs
520	2.47	62	1	p52_ERPs
648	1.61	62	2	p52_ERPs
584	1.43	62	3	p52_ERPs
520	-1.14	81	1	p52_ERPs
508	-0.61	81	2	p52_ERPs
612	-1.32	81	3	p52_ERPs
528	-1.38	54	1	p53_ERPs
512	0.26	54	2	p53_ERPs
632	-1.18	54	3	p53_ERPs
524	-0.97	55	1	p53_ERPs
520	0.5	55	2	p53_ERPs
636	-0.61	55	3	p53_ERPs
520	-0.84	62	1	p53_ERPs
520	0.9	62	2	p53_ERPs
636	-0.31	62	3	p53_ERPs
520	-0.09	81	1	p53_ERPs
524	0.32	81	2	p53_ERPs
636	0.11	81	3	p53_ERPs
652	-1.08	54	1	p54_ERPs
608	-1.57	54	2	p54_ERPs
572	-0.73	54	3	p54_ERPs
608	-1.16	55	1	p54_ERPs
608	-2.13	55	2	p54_ERPs
544	-2.17	55	3	p54_ERPs
604	-1.96	62	1	p54_ERPs
612	-1.99	62	2	p54_ERPs
568	-3.64	62	3	p54_ERPs
604	-1.48	81	1	p54_ERPs
608	-1.47	81	2	p54_ERPs
592	-1.12	81	3	p54_ERPs
504	4.28	54	1	p55_ERPs
512	3.4	54	2	p55_ERPs
556	3.66	54	3	p55_ERPs
504	3.42	55	1	p55_ERPs
676	3.54	55	2	p55_ERPs
556	3.53	55	3	p55_ERPs
504	3.76	62	1	p55_ERPs
516	3.65	62	2	p55_ERPs
556	3.43	62	3	p55_ERPs
660	2.13	81	1	p55_ERPs
556	3.67	81	2	p55_ERPs
560	3.65	81	3	p55_ERPs
700	0.65	54	1	p56_ERPs
636	0.26	54	2	p56_ERPs
656	-0.05	54	3	p56_ERPs
700	0.54	55	1	p56_ERPs
692	-0.04	55	2	p56_ERPs
648	-0.03	55	3	p56_ERPs
628	0.27	62	1	p56_ERPs
680	0.65	62	2	p56_ERPs
636	2.47	62	3	p56_ERPs
700	1.14	81	1	p56_ERPs
640	0.61	81	2	p56_ERPs
648	0.48	81	3	p56_ERPs
588	2.47	54	1	p57_ERPs
700	0.72	54	2	p57_ERPs
572	1.25	54	3	p57_ERPs
664	-0.44	55	1	p57_ERPs
608	-0.98	55	2	p57_ERPs
568	0.14	55	3	p57_ERPs
596	0.66	62	1	p57_ERPs
604	1.04	62	2	p57_ERPs
572	1.86	62	3	p57_ERPs
664	-0.95	81	1	p57_ERPs
608	-0.8	81	2	p57_ERPs
568	-0.73	81	3	p57_ERPs
600	0.97	54	1	p58_ERPs
592	1.19	54	2	p58_ERPs
624	2.7	54	3	p58_ERPs
512	0.1	55	1	p58_ERPs
544	2.84	55	2	p58_ERPs
680	4.86	55	3	p58_ERPs
616	1.39	62	1	p58_ERPs
556	1.59	62	2	p58_ERPs
568	4.6	62	3	p58_ERPs
504	0.82	81	1	p58_ERPs
544	1.42	81	2	p58_ERPs
676	2.65	81	3	p58_ERPs
632	0.82	54	1	p59_ERPs
692	0.77	54	2	p59_ERPs
644	-1.2	54	3	p59_ERPs
596	-1.25	55	1	p59_ERPs
700	-0.47	55	2	p59_ERPs
644	-0.07	55	3	p59_ERPs
632	2.22	62	1	p59_ERPs
692	2.24	62	2	p59_ERPs
512	1.55	62	3	p59_ERPs
524	-0.49	81	1	p59_ERPs
692	0.39	81	2	p59_ERPs
644	0.85	81	3	p59_ERPs
568	-4.26	54	1	p61_ERPs
676	-1.55	54	2	p61_ERPs
580	-1.96	54	3	p61_ERPs
568	-3.54	55	1	p61_ERPs
680	0.09	55	2	p61_ERPs
584	-0.84	55	3	p61_ERPs
532	-2.68	62	1	p61_ERPs
684	1.32	62	2	p61_ERPs
580	0.73	62	3	p61_ERPs
652	-4.85	81	1	p61_ERPs
676	-3.64	81	2	p61_ERPs
600	-3.98	81	3	p61_ERPs
512	1.55	54	1	p62_ERPs
532	1.35	54	2	p62_ERPs
504	0.45	54	3	p62_ERPs
552	0.53	55	1	p62_ERPs
536	0.97	55	2	p62_ERPs
552	-0.28	55	3	p62_ERPs
552	1.06	62	1	p62_ERPs
532	1.36	62	2	p62_ERPs
548	0.15	62	3	p62_ERPs
552	0.3	81	1	p62_ERPs
532	1.24	81	2	p62_ERPs
584	0.27	81	3	p62_ERPs
656	0.93	54	1	p63_ERPs
528	2.67	54	2	p63_ERPs
692	0.19	54	3	p63_ERPs
648	0.89	55	1	p63_ERPs
680	2.52	55	2	p63_ERPs
692	1.24	55	3	p63_ERPs
652	-0.08	62	1	p63_ERPs
676	2.48	62	2	p63_ERPs
692	-0.06	62	3	p63_ERPs
648	1.89	81	1	p63_ERPs
676	3.03	81	2	p63_ERPs
696	2.05	81	3	p63_ERPs
504	-0.37	54	1	p68_ERPs
688	-0.86	54	2	p68_ERPs
540	-2.24	54	3	p68_ERPs
676	-3.4	55	1	p68_ERPs
692	-2.28	55	2	p68_ERPs
700	-1.65	55	3	p68_ERPs
500	-0.81	62	1	p68_ERPs
688	0.62	62	2	p68_ERPs
528	2.06	62	3	p68_ERPs
672	-1.58	81	1	p68_ERPs
688	-1.16	81	2	p68_ERPs
700	-2.27	81	3	p68_ERPs
620	1.59	54	1	p71_ERPs
692	-2.44	54	2	p71_ERPs
608	4.71	54	3	p71_ERPs
528	3.46	55	1	p71_ERPs
580	8.37	55	2	p71_ERPs
636	-2.26	55	3	p71_ERPs
628	3.04	62	1	p71_ERPs
660	4.36	62	2	p71_ERPs
608	5.07	62	3	p71_ERPs
540	-3.22	81	1	p71_ERPs
628	5.13	81	2	p71_ERPs
616	7.52	81	3	p71_ERPs
700	0.27	54	1	p72_ERPs
624	3.25	54	2	p72_ERPs
604	3.22	54	3	p72_ERPs
692	-1.61	55	1	p72_ERPs
688	1.3	55	2	p72_ERPs
684	2.75	55	3	p72_ERPs
700	0.78	62	1	p72_ERPs
584	6.53	62	2	p72_ERPs
592	3.85	62	3	p72_ERPs
700	-0.43	81	1	p72_ERPs
696	1.84	81	2	p72_ERPs
596	1.48	81	3	p72_ERPs
508	0.64	54	1	p73_ERPs
516	0.54	54	2	p73_ERPs
532	0.68	54	3	p73_ERPs
532	-0.72	55	1	p73_ERPs
512	0.34	55	2	p73_ERPs
596	1.16	55	3	p73_ERPs
504	0.42	62	1	p73_ERPs
520	0.63	62	2	p73_ERPs
560	0.62	62	3	p73_ERPs
536	-1.97	81	1	p73_ERPs
512	-0.39	81	2	p73_ERPs
600	0.57	81	3	p73_ERPs
656	-0.81	54	1	p74_ERPs
656	0.27	54	2	p74_ERPs
520	0.04	54	3	p74_ERPs
700	-1.63	55	1	p74_ERPs
656	-0.5	55	2	p74_ERPs
520	-1.06	55	3	p74_ERPs
520	-1.07	62	1	p74_ERPs
524	0.16	62	2	p74_ERPs
520	-0.16	62	3	p74_ERPs
700	-1.6	81	1	p74_ERPs
656	-0.86	81	2	p74_ERPs
592	-1.46	81	3	p74_ERPs
552	-0.9	54	1	p75_ERPs
596	0.28	54	2	p75_ERPs
520	-0.3	54	3	p75_ERPs
700	-1.73	55	1	p75_ERPs
656	-0.3	55	2	p75_ERPs
520	-0.93	55	3	p75_ERPs
520	-1.04	62	1	p75_ERPs
528	-0.08	62	2	p75_ERPs
520	-0.43	62	3	p75_ERPs
700	-1.69	81	1	p75_ERPs
656	-0.53	81	2	p75_ERPs
600	-1.23	81	3	p75_ERPs
600	-0.17	54	1	p76_ERPs
664	-0.8	54	2	p76_ERPs
516	-0.92	54	3	p76_ERPs
600	-0.26	55	1	p76_ERPs
672	-1	55	2	p76_ERPs
520	-1.18	55	3	p76_ERPs
600	0.64	62	1	p76_ERPs
664	0.35	62	2	p76_ERPs
516	-0.57	62	3	p76_ERPs
604	-0.75	81	1	p76_ERPs
696	-1.42	81	2	p76_ERPs
524	-1.44	81	3	p76_ERPs
